# Supplementary material for: Spin–orbit coupled molecular quantum magnetism realized in inorganic solid
Source: Nat Commun. 2016 Sep 21;7:12912. doi: 10.1038/ncomms12912 (PMC5035996; doi:10.1038/ncomms12912)
Supplement: Supplementary Software — Mathematica notebook which calculates eigenstates of a four-1/2-(pseudo)spin tetrahedron by full diagonalization of the effective Hamiltonian and simulates a magnetisation, a magnetic susceptibility and a specific heat without a directional average. [file ncomms12912-s2.txt]

(* Content-type: application/vnd.wolfram.mathematica *)

(*** Wolfram Notebook File ***)
(* http://www.wolfram.com/nb *)

(* CreatedBy='Mathematica 10.3' *)

(*CacheID: 234*)
(* Internal cache information:
NotebookFileLineBreakTest
NotebookFileLineBreakTest
NotebookDataPosition[       158,          7]
NotebookDataLength[    318623,       7092]
NotebookOptionsPosition[    313719,       6929]
NotebookOutlinePosition[    314127,       6947]
CellTagsIndexPosition[    314084,       6944]
WindowFrame->Normal*)

(* Beginning of Notebook Content *)
Notebook[{

Cell[CellGroupData[{
Cell[TextData[{
 "Magnetization of a single ",
 StyleBox["S",
  FontSlant->"Italic"],
 " = 1/2 tetrahedron"
}], "Title",
 CellChangeTimes->{{3.67306203128125*^9, 3.673062042008007*^9}, {
  3.673062098856969*^9, 3.673062129447893*^9}, {3.6730621714158087`*^9, 
  3.673062180465981*^9}, {3.673062319640605*^9, 3.67306232261543*^9}, {
  3.673062378272252*^9, 3.673062384319363*^9}, {3.67306261361744*^9, 
  3.673062623567905*^9}}],

Cell["\<\
Supplement to Sang-Youn Park et al., \[OpenCurlyDoubleQuote]Spin-orbit \
Coupled Molecular Quantum Magnetism realized in Inorganic Solid\
\[CloseCurlyDoubleQuote]\
\>", "Subtitle",
 CellChangeTimes->{{3.673062631088529*^9, 3.673062640998691*^9}}],

Cell[TextData[{
 "Contents:\n\tConstruction of exchange tensors\n\t",
 Cell[BoxData[
  FormBox[
   SubscriptBox["\[CapitalOmega]", "z"], TraditionalForm]]],
 " spinor basis representation\n\tLadder operators\n\tHamiltonian matrix\n\t\
Eigenvalues and degeneracies\n\tMagnetization\n\tMagnetic susceptibility\n\t\
Specific heat"
}], "Subsubtitle",
 CellChangeTimes->{{3.673062161264619*^9, 3.6730622466476307`*^9}, {
   3.673062283961419*^9, 3.673062286711532*^9}, {3.673062505415106*^9, 
   3.6730625169353313`*^9}, {3.6730626787357073`*^9, 
   3.6730626807427607`*^9}, {3.67306412166026*^9, 3.673064127652245*^9}, {
   3.67306465933116*^9, 3.673064659778982*^9}, {3.673087648445958*^9, 
   3.673087655380685*^9}, {3.673148187779519*^9, 3.673148257322276*^9}, 
   3.673150181056719*^9, {3.67317187477999*^9, 3.673171879458641*^9}}],

Cell[BoxData[
 RowBox[{
  RowBox[{"ClearAll", "[", "\"\<Global`*\>\"", "]"}], ";"}]], "Input",
 CellChangeTimes->{{3.6639926735742683`*^9, 3.663992680775855*^9}}],

Cell["", "PageBreak",
 PageBreakBelow->True],

Cell[CellGroupData[{

Cell["Construction of exchange tensors", "Section",
 CellChangeTimes->{{3.6639330162455387`*^9, 3.66393302938871*^9}}],

Cell[TextData[{
 "In order to construct the exchange tensor for the tetrahedron, we adopt the \
convention used by B. Canals, M. Elhajal, and C. Lacroix, PRB 78, 214431 \
(2008), DOI: ",
 ButtonBox["10.1103/PhysRevB.78.214431",
  BaseStyle->"Hyperlink",
  ButtonData->{
    URL["http://dx.doi.org/10.1103/PhysRevB.78.214431"], None},
  ButtonNote->"http://dx.doi.org/10.1103/PhysRevB.78.214431"],
 ". See in particular their Fig. 2. for the orientations of the DM vectors.\n\
\nWith an isotropic Heisenberg exchange, the 16 states made up of the four \
pseudospin S = 1/2 ground-state doublets would split into two degenerate \
singlets, three degenerate triplets, and a quintuplet. However, (a) the \
ground-state doublets are not pure spins but rather linear combinations of \
the Yb3+ J = 7/2 states which in turn are strongly coupled orbital and spin \
degrees of freedom. Therefore we can a priori neither exclude an Ising like \
anisotropy nor a sizeable antisymmetric exchange component. (b) The Yb sites \
are in a tetrahedral environment with local C3V site symmetry. This imposes \
additional constraints on the form of the exchange matrices we will derive \
below.\n\nWe write the exchange tensor ",
 Cell[BoxData[
  FormBox[
   SubscriptBox["J", "12"], TraditionalForm]]],
 " between site 1 and 2 in a basis of Pauli spin matrices in global \
coordinates: The DM vector lies in the plane of the (1,2) bond perpendicular \
to the bond. Take ",
 Cell[BoxData[
  FormBox[
   SubscriptBox["J", "12"], TraditionalForm]]],
 ", rotate around the space diagonals to map it onto the other bonds. We have \
two possible orientations for the DM vector, called \
\[OpenCurlyDoubleQuote]direct\[CloseCurlyDoubleQuote] and \
\[OpenCurlyDoubleQuote]indirect\[CloseCurlyDoubleQuote] by Canals et al. Here \
is a sketch, arbitrarily choosing one of the two possible orientations of the \
DM vector (dashed arrow):"
}], "Text",
 CellChangeTimes->{{3.663933032124613*^9, 3.663933094780877*^9}, {
   3.663933930788102*^9, 3.663934180089757*^9}, {3.663934495434901*^9, 
   3.663934496889126*^9}, {3.663934720068878*^9, 3.663934773432488*^9}, 
   3.664184509882966*^9, {3.664194300651866*^9, 3.66419431533848*^9}, 
   3.66419435839615*^9, {3.673062757087647*^9, 3.673062839927452*^9}, {
   3.673062895853064*^9, 3.673063061326166*^9}, {3.6731500643034573`*^9, 
   3.6731500990171213`*^9}, {3.6731716099084063`*^9, 3.673171659747094*^9}, {
   3.6731719616611223`*^9, 3.673171962338831*^9}, {3.677989674335553*^9, 
   3.6779898880702477`*^9}}],

Cell[CellGroupData[{

Cell[BoxData[
 RowBox[{"With", "[", 
  RowBox[{
   RowBox[{"{", "\[IndentingNewLine]", 
    RowBox[{
     RowBox[{"p1", "=", 
      RowBox[{"{", 
       RowBox[{"0", ",", "0", ",", "0"}], "}"}]}], ",", "\[IndentingNewLine]", 
     RowBox[{"p2", "=", 
      RowBox[{"{", 
       RowBox[{"1", ",", "1", ",", "0"}], "}"}]}], ",", "\[IndentingNewLine]", 
     RowBox[{"p3", "=", 
      RowBox[{"{", 
       RowBox[{"1", ",", "0", ",", "1"}], "}"}]}], ",", "\[IndentingNewLine]", 
     RowBox[{"p4", "=", 
      RowBox[{"{", 
       RowBox[{"0", ",", "1", ",", "1"}], "}"}]}], ",", "\[IndentingNewLine]", 
     RowBox[{"d1", "=", 
      RowBox[{"{", 
       RowBox[{"1", ",", "1", ",", "1"}], "}"}]}], ",", "\[IndentingNewLine]", 
     RowBox[{"d2", "=", 
      RowBox[{"{", 
       RowBox[{
        RowBox[{"-", "1"}], ",", 
        RowBox[{"-", "1"}], ",", "1"}], "}"}]}], ",", "\[IndentingNewLine]", 
     RowBox[{"d3", "=", 
      RowBox[{"{", 
       RowBox[{
        RowBox[{"-", "1"}], ",", "1", ",", 
        RowBox[{"-", "1"}]}], "}"}]}], ",", "\[IndentingNewLine]", 
     RowBox[{"d4", "=", 
      RowBox[{"{", 
       RowBox[{"1", ",", 
        RowBox[{"-", "1"}], ",", 
        RowBox[{"-", "1"}]}], "}"}]}], ",", "\[IndentingNewLine]", 
     RowBox[{"pdm12", "=", 
      RowBox[{"{", 
       RowBox[{
        RowBox[{"3", "/", "4"}], ",", 
        RowBox[{"1", "/", "4"}], ",", "0"}], "}"}]}], ",", 
     "\[IndentingNewLine]", 
     RowBox[{"dm12", "=", 
      RowBox[{"{", 
       RowBox[{
        RowBox[{
         RowBox[{"-", "1"}], "/", "2"}], ",", 
        RowBox[{"1", "/", "2"}], ",", "0"}], "}"}]}]}], "\[IndentingNewLine]",
     "}"}], ",", "\[IndentingNewLine]", 
   RowBox[{
    RowBox[{"Print", "@", 
     RowBox[{"Graphics3D", "[", "\[IndentingNewLine]", 
      RowBox[{
       RowBox[{"{", "\[IndentingNewLine]", 
        RowBox[{
         RowBox[{"{", 
          RowBox[{
           RowBox[{"Opacity", "[", ".5", "]"}], ",", 
           RowBox[{"Cuboid", "[", "]"}]}], "}"}], ",", "\[IndentingNewLine]", 
         RowBox[{
          RowBox[{
           RowBox[{"Sphere", "[", 
            RowBox[{"#", ",", ".1"}], "]"}], "&"}], "/@", 
          RowBox[{"{", 
           RowBox[{"p1", ",", "p2", ",", "p3", ",", "p4"}], "}"}]}], ",", 
         "\[IndentingNewLine]", 
         RowBox[{"Text", "[", 
          RowBox[{
           RowBox[{"Style", "[", 
            RowBox[{"\"\<x\>\"", ",", "24"}], "]"}], ",", 
           RowBox[{"{", 
            RowBox[{"1.1", ",", "0", ",", "0"}], "}"}]}], "]"}], ",", 
         "\[IndentingNewLine]", 
         RowBox[{"Text", "[", 
          RowBox[{
           RowBox[{"Style", "[", 
            RowBox[{"\"\<y\>\"", ",", "24"}], "]"}], ",", 
           RowBox[{"{", 
            RowBox[{"0", ",", "1.1", ",", "0"}], "}"}]}], "]"}], ",", 
         "\[IndentingNewLine]", 
         RowBox[{"Text", "[", 
          RowBox[{
           RowBox[{"Style", "[", 
            RowBox[{"\"\<z\>\"", ",", "24"}], "]"}], ",", 
           RowBox[{"{", 
            RowBox[{"0", ",", "0", ",", "1.1"}], "}"}]}], "]"}], ",", 
         "\[IndentingNewLine]", "Thick", ",", "\[IndentingNewLine]", 
         RowBox[{"Line", "[", 
          RowBox[{"{", 
           RowBox[{"p1", ",", "p2"}], "}"}], "]"}], ",", 
         "\[IndentingNewLine]", 
         RowBox[{"Line", "[", 
          RowBox[{"{", 
           RowBox[{"p1", ",", "p3"}], "}"}], "]"}], ",", 
         "\[IndentingNewLine]", 
         RowBox[{"Line", "[", 
          RowBox[{"{", 
           RowBox[{"p1", ",", "p4"}], "}"}], "]"}], ",", 
         "\[IndentingNewLine]", 
         RowBox[{"{", 
          RowBox[{"Gray", ",", 
           RowBox[{"Line", "[", 
            RowBox[{"{", 
             RowBox[{"p1", ",", 
              RowBox[{"d1", "/", "2"}]}], "}"}], "]"}]}], "}"}], ",", 
         "\[IndentingNewLine]", 
         RowBox[{"Line", "[", 
          RowBox[{"{", 
           RowBox[{"p2", ",", "p3"}], "}"}], "]"}], ",", 
         "\[IndentingNewLine]", 
         RowBox[{"{", 
          RowBox[{"Gray", ",", 
           RowBox[{"Line", "[", 
            RowBox[{
             RowBox[{
              RowBox[{"Plus", "[", 
               RowBox[{"p2", ",", "#"}], "]"}], "&"}], "/@", 
             RowBox[{"{", 
              RowBox[{"p1", ",", 
               RowBox[{"d2", "/", "2"}]}], "}"}]}], "]"}]}], "}"}], ",", 
         "\[IndentingNewLine]", 
         RowBox[{"Line", "[", 
          RowBox[{"{", 
           RowBox[{"p2", ",", "p4"}], "}"}], "]"}], ",", 
         "\[IndentingNewLine]", 
         RowBox[{"{", 
          RowBox[{"Gray", ",", 
           RowBox[{"Line", "[", 
            RowBox[{
             RowBox[{
              RowBox[{"Plus", "[", 
               RowBox[{"p3", ",", "#"}], "]"}], "&"}], "/@", 
             RowBox[{"{", 
              RowBox[{"p1", ",", 
               RowBox[{"d3", "/", "2"}]}], "}"}]}], "]"}]}], "}"}], ",", 
         "\[IndentingNewLine]", 
         RowBox[{"Line", "[", 
          RowBox[{"{", 
           RowBox[{"p3", ",", "p4"}], "}"}], "]"}], ",", 
         "\[IndentingNewLine]", 
         RowBox[{"{", 
          RowBox[{"Gray", ",", 
           RowBox[{"Line", "[", 
            RowBox[{
             RowBox[{
              RowBox[{"Plus", "[", 
               RowBox[{"p4", ",", "#"}], "]"}], "&"}], "/@", 
             RowBox[{"{", 
              RowBox[{"p1", ",", 
               RowBox[{"d4", "/", "2"}]}], "}"}]}], "]"}]}], "}"}], ",", 
         "\[IndentingNewLine]", 
         RowBox[{"Text", "[", 
          RowBox[{
           RowBox[{"Style", "[", 
            RowBox[{"\"\<1\>\"", ",", "24"}], "]"}], ",", "p1"}], "]"}], ",", 
         "\[IndentingNewLine]", 
         RowBox[{"Text", "[", 
          RowBox[{
           RowBox[{"Style", "[", 
            RowBox[{"\"\<2\>\"", ",", "24"}], "]"}], ",", "p2"}], "]"}], ",", 
         "\[IndentingNewLine]", 
         RowBox[{"Text", "[", 
          RowBox[{
           RowBox[{"Style", "[", 
            RowBox[{"\"\<3\>\"", ",", "24"}], "]"}], ",", "p3"}], "]"}], ",", 
         "\[IndentingNewLine]", 
         RowBox[{"Text", "[", 
          RowBox[{
           RowBox[{"Style", "[", 
            RowBox[{"\"\<4\>\"", ",", "24"}], "]"}], ",", "p4"}], "]"}], ",", 
         "\[IndentingNewLine]", 
         RowBox[{"Text", "[", 
          RowBox[{
           RowBox[{"Style", "[", 
            RowBox[{
            "\"\<\\!\\(\\*OverscriptBox[\\(D\\),\\(\[RightVector]\\)]\\_\\(12\
\\)\\)\>\"", ",", "24"}], "]"}], ",", 
           RowBox[{"{", 
            RowBox[{
             RowBox[{"2", "/", "3"}], ",", 
             RowBox[{"1", "/", "3"}], ",", "0"}], "}"}]}], "]"}], ",", 
         "\[IndentingNewLine]", 
         RowBox[{"{", 
          RowBox[{"Dashed", ",", 
           RowBox[{"Arrow", "[", 
            RowBox[{
             RowBox[{
              RowBox[{"Plus", "[", 
               RowBox[{"pdm12", ",", "#"}], "]"}], "&"}], "/@", 
             RowBox[{"{", 
              RowBox[{"0", ",", "dm12"}], "}"}]}], "]"}]}], "}"}]}], 
        "\[IndentingNewLine]", "}"}], ",", "\[IndentingNewLine]", 
       RowBox[{"Boxed", "\[Rule]", "False"}]}], "\[IndentingNewLine]", 
      "]"}]}], ";"}]}], "\[IndentingNewLine]", "]"}]], "Input",
 CellOpen->False,
 CellChangeTimes->{{3.663929523580892*^9, 3.663929572998248*^9}, {
   3.6639296146310873`*^9, 3.663929695805996*^9}, {3.6639297507986727`*^9, 
   3.663929967157659*^9}, {3.663929998950848*^9, 3.663930105845508*^9}, {
   3.6639301388790073`*^9, 3.663930176175261*^9}, {3.663930580158853*^9, 
   3.66393063972512*^9}, {3.663930671166793*^9, 3.663930733253325*^9}, {
   3.66393118679713*^9, 3.663931286603043*^9}, {3.6639313441640997`*^9, 
   3.663931643075531*^9}, {3.6639317100667877`*^9, 3.663931765729517*^9}, {
   3.6639318474314632`*^9, 3.663931920577113*^9}, {3.663931971939148*^9, 
   3.663932095104968*^9}, {3.663932142587945*^9, 3.663932287225011*^9}, {
   3.663932328610792*^9, 3.663932442240655*^9}, {3.66393248606539*^9, 
   3.663932493383719*^9}, {3.663932526473374*^9, 3.663932611847619*^9}, {
   3.663932642560779*^9, 3.663932667616153*^9}, {3.663932721361355*^9, 
   3.663932744879011*^9}, 3.6639327762736807`*^9, {3.663932830600484*^9, 
   3.663932856470813*^9}, {3.663932907401388*^9, 3.663932953510724*^9}, {
   3.6639329881042633`*^9, 3.6639330009742537`*^9}, {3.6639342487338333`*^9, 
   3.663934369178134*^9}, {3.664186329141766*^9, 3.664186329868698*^9}, {
   3.664186363812957*^9, 3.664186366444683*^9}, {3.6641865273686943`*^9, 
   3.664186531764681*^9}, {3.66418663303793*^9, 3.6641866621876793`*^9}, {
   3.664187395740069*^9, 3.6641874401213217`*^9}, {3.664190256060192*^9, 
   3.66419044777183*^9}, {3.664190517100189*^9, 3.664190553996236*^9}, {
   3.66419058487607*^9, 3.664190633562729*^9}, {3.664191100027953*^9, 
   3.664191146256466*^9}, {3.664191900324593*^9, 3.6641919026015797`*^9}, 
   3.673063073016008*^9, {3.673168229747212*^9, 3.6731682973872232`*^9}, {
   3.673168342226866*^9, 3.673168424153495*^9}, {3.6731699633356457`*^9, 
   3.6731701201188593`*^9}, {3.673170158279335*^9, 3.673170466933296*^9}, {
   3.673170704374194*^9, 3.673170740068975*^9}, {3.673170774030098*^9, 
   3.6731708535327873`*^9}, {3.673170940326356*^9, 3.673171015598654*^9}, {
   3.673171201433148*^9, 3.6731712478059673`*^9}}],

Cell[BoxData[
 Graphics3DBox[{
   {Opacity[0.5], CuboidBox[{0, 0, 0}]}, {SphereBox[{0, 0, 0}, 0.1], 
    SphereBox[{1, 1, 0}, 0.1], SphereBox[{1, 0, 1}, 0.1], 
    SphereBox[{0, 1, 1}, 0.1]}, Text3DBox[
    FormBox[
     StyleBox["\<\"x\"\>",
      StripOnInput->False,
      FontSize->24], StandardForm], {1.1, 0, 0}], Text3DBox[
    FormBox[
     StyleBox["\<\"y\"\>",
      StripOnInput->False,
      FontSize->24], StandardForm], {0, 1.1, 0}], Text3DBox[
    FormBox[
     StyleBox["\<\"z\"\>",
      StripOnInput->False,
      FontSize->24], StandardForm], {0, 0, 1.1}], 
   {Thickness[Large], Line3DBox[{{0, 0, 0}, {1, 1, 0}}], 
    Line3DBox[{{0, 0, 0}, {1, 0, 1}}], Line3DBox[{{0, 0, 0}, {0, 1, 1}}], 
    {GrayLevel[0.5], 
     Line3DBox[
      NCache[{{0, 0, 0}, {Rational[1, 2], Rational[1, 2], Rational[1, 2]}}, {{
        0, 0, 0}, {0.5, 0.5, 0.5}}]]}, Line3DBox[{{1, 1, 0}, {1, 0, 1}}], 
    {GrayLevel[0.5], 
     Line3DBox[
      NCache[{{1, 1, 0}, {Rational[1, 2], Rational[1, 2], Rational[1, 2]}}, {{
        1, 1, 0}, {0.5, 0.5, 0.5}}]]}, Line3DBox[{{1, 1, 0}, {0, 1, 1}}], 
    {GrayLevel[0.5], 
     Line3DBox[
      NCache[{{1, 0, 1}, {Rational[1, 2], Rational[1, 2], Rational[1, 2]}}, {{
        1, 0, 1}, {0.5, 0.5, 0.5}}]]}, Line3DBox[{{1, 0, 1}, {0, 1, 1}}], 
    {GrayLevel[0.5], 
     Line3DBox[
      NCache[{{0, 1, 1}, {Rational[1, 2], Rational[1, 2], Rational[1, 2]}}, {{
        0, 1, 1}, {0.5, 0.5, 0.5}}]]}, Text3DBox[
     FormBox[
      StyleBox["\<\"1\"\>",
       StripOnInput->False,
       FontSize->24], StandardForm], {0, 0, 0}], Text3DBox[
     FormBox[
      StyleBox["\<\"2\"\>",
       StripOnInput->False,
       FontSize->24], StandardForm], {1, 1, 0}], Text3DBox[
     FormBox[
      StyleBox["\<\"3\"\>",
       StripOnInput->False,
       FontSize->24], StandardForm], {1, 0, 1}], Text3DBox[
     FormBox[
      StyleBox["\<\"4\"\>",
       StripOnInput->False,
       FontSize->24], StandardForm], {0, 1, 1}], Text3DBox[
     FormBox[
      StyleBox["\<\"\\!\\(\\*OverscriptBox[\\(D\\),\\(\[RightVector]\\)]\\_\\(\
12\\)\\)\"\>",
       StripOnInput->False,
       FontSize->24], StandardForm], 
     NCache[{Rational[2, 3], Rational[1, 3], 0}, {
      0.6666666666666666, 0.3333333333333333, 0}]], 
    {Dashing[{Small, Small}], 
     Arrow3DBox[
      NCache[{{Rational[3, 4], Rational[1, 4], 0}, {
        Rational[1, 4], Rational[3, 4], 0}}, {{0.75, 0.25, 0}, {
        0.25, 0.75, 0}}]]}}},
  Boxed->False]], "Print",
 CellChangeTimes->{
  3.664186309509481*^9, 3.6641863670657*^9, 3.6641865325162497`*^9, {
   3.664186643861906*^9, 3.664186662975354*^9}, 3.664187444826364*^9, 
   3.664187941517893*^9, 3.6641879850108232`*^9, 3.664189628157042*^9, 
   3.6641942033483543`*^9, 3.664194272469433*^9, 3.664194858905951*^9, 
   3.6641950489490232`*^9, 3.664195089777841*^9, 3.664195195122924*^9, 
   3.6641991001305017`*^9, 3.664199769930262*^9, 3.664200170378796*^9, 
   3.6642024243492327`*^9, 3.664275305592441*^9, 3.673064734555241*^9, 
   3.673065218104609*^9, 3.6730652838201847`*^9, 3.6731494986088877`*^9, 
   3.673149717458365*^9, 3.673149991607007*^9, 3.6731510153504267`*^9, 
   3.6731682112465887`*^9, {3.6731682446760473`*^9, 3.67316828605357*^9}, 
   3.6731683683780212`*^9, {3.6731684196430407`*^9, 3.6731684247666807`*^9}, {
   3.673169965438748*^9, 3.673170084004562*^9}, 3.673170120689652*^9, {
   3.673170172945458*^9, 3.673170260307873*^9}, 3.673170293300288*^9, {
   3.6731703426544237`*^9, 3.6731703564567833`*^9}, {3.673170389264469*^9, 
   3.6731704363466997`*^9}, 3.673170467514124*^9, {3.673170707574315*^9, 
   3.673170740628766*^9}, {3.673170828188446*^9, 3.673170854023259*^9}, {
   3.673170941222952*^9, 3.673171016008412*^9}, 3.673171251933674*^9, 
   3.673171848060704*^9, 3.67634375629685*^9, 
   3.676343984712451*^9},ImageCache->GraphicsData["CompressedBitmap", "\<\
eJzsnXV8FMf///PBCxQrVSqUliqlghZ3h2KF4h6FQCAJceLu7krciBAjRCEB
EkKcACGQEILE3fP6zu7tXjfXzUH7z++fHzzm7rK3Ozfv57xtZnd2tx5TlD51
5piizIlj09efP3ZOWubEhenrzp4nm4b/T0Lif9KkGE2XoD5DQoJ9of/JUC/M
H///8/+zz6302wioqKhQnYPRo0ejrKxsBLPZ3d0dTL8hNjZ20EEj0d3djZ9/
/pn+dtmyZRgYGJAYxhz57NkzTJw4kf7u5MmTsoIj25hvCwoKMGrUKPpbZ2dn
9qCNGzfSm7788ku0trYyB7XTb2NgbGxMf0tVW11dDW9vb/rvYcOGIT09XY67
92j09/dj0aJF9B6rV6/GpEmT6M+KiooSpwW7dtBvo1BeXo5x48YJJf3xxx/R
1dXF7NXJNO7IkSPCPVxdXc8MriM3NxcjRowQ7jFt2jQ0NDScHtyozs5OfP/9
9/Qe69atw4IFC+jPe/bskTg9WFoFBQX6q/Hjx+Pp06coLS2le4fa5ufnJzcY
aFpaGv73v//R39rb27NAjYyMhMgqKytlB/dfS0sLpk+fTu+xdOlSTv+NRF9f
H+bOnUt/t2LFCgqnBNP9z+m34YiPj0dqair91zjmB6m/z58/T5dHjx6xelRS
UgJlZWVoaGhQtJmKqhh2jY2N8PLyon/rh8++pt+J/mgL9nrK1EH9HNsHh9b8
MQzJLl7DqL+Y/R4zLefWtnvpOtie1yRHk51Jk2ltlFfH0aNHJS4JDnskUv2P
n82kqh9NHyHozxt3CvH97PlUm7QEB5Xx/BY5iP6td0SOdPWPpj4zR5by/NzJ
zXvH0weNFB5Elf0nztAN1RQcWSRGvgn04aMGHc62muyvIaihgP+3Jw9xsLWz
H7WNOThPjMjvcfAyRxNFol6H07hPnxYot5qgqlz+dnzAU8tw5pURhD5QVVDL
bTEN+khMVYxY3KqyOQ2SPCXJNmgaUwtFWU5Znz5+BFML1TmsWCqCWm6IadBn
PFWNZKr6fOZsoWwXBVVl8DdouphauGIxtaTyNIjUQjdoBqcqShaqklFMVRt3
HhHKpiyo6jp/g2by1DKaRywlQS1JYgh9K6YqrmxMVQkiDfplxg9Ug37gqWUM
j1iKglquiiE0i6eqd5iqfvxtsVC2C4KqYvgb9LOYWrhiMbVc4TSIqonboF95
qhrLI9t5QVURnAadlZdnGzSXqYXiztYyjkcsBUEtoWIIzWeqIp8xe97SQVVx
ZWOqCuZv0CIeWx3HI9Y5QS0BYggt4alqPI9sZwVVXeY0iDqEadByMbVwxWJq
8eE0iGort0Ereap6lyMb9cvU0fKCqrxEGrTgh9+oqtbw1DKBqYXaxorFpCTu
Yhq0TkxVlGyUO+ZU5cpPaCNPLROZWmbPWyYUi0lpnMQ0aDNPVZN4ZGPyHQd+
QtvE1MIVi6nFlqdBrB/azlPVZI5sbMbD5FLWTIOozWyDSFW7eGqZwiMWkwlZ
cBp07ty5QQ36k8fpT+HIJicnx63KjL9Bf/HU8h6PWNKCWozFNGg/T1VTeWST
ElRlyN+gQ2Jq4YrF1KLH0yBWh47wVPU+j2ySgqp0+Bt0nKeWD3jEOiWoRUsM
oZNiquLKxlSlwd8gKR5//yGPWCcFtajyNIjND2V4qvqIR7YTgqou8jfotJha
uGIxtSiKaZA8TxT6mEe244Kqzos0aO63s6lDFXgC0Cc8Yh0T1HJWjNkr8hjs
xzyyMVWd4W/QRZ5a2AbNXbxGKNZRQS2/029jUZR2HcWZ6bisZwLJJfshuewo
JJefgOSKk/DTt0Rx+g0UpqZ+y9N+FihrAztXr6W3L54xR2IYs03tpDTY2Rd6
iEG2zZ81m/qW3mMsT6un8WAU+FAS9gWtLkxPgZ+uISQX7iatJi1eJgPJlWch
uVoZkuvUILlBC1KbdIZBarMuQSW56RIkN6rBz9AJrfX1M/gJHhcjR6CxJb1t
1fyFRA75fYfINoPT595KDm4fMnLMpd+moiAtBZJz10NyAZFjEZFjKSXHBUgR
GaQ36UBmmxFkd5pDdo8N5P6yh9x+R8gdcCaFvO+3h+xeG0jvNIafqRda6us/
E9NLrGNY+vNv9HZj6bPkL8G2zz78CB9NfR+xts4Sk3kk+ZRHjw4LJJlDv02A
r44BkWQz6ZF9pEdOQWrlOUitVaWlkN1hAjnS0tOk1WeOuEH+pDfOSvrhrEzA
MJyTCyLZ/zm5QJyV9Ye8lA/OHHeD7H4r+Bp7fMLTU8T1su5p2sQP6c1+OsaM
LCNgo6yGUSNH4psvpsP9kv4kHnE+41GwQwJxfqXfPkFLYz0k56yD5LztRKQD
kFwsBemV5yG3UQPyOwyh8JcVLhxxhNIpDyjL+uGifBAung/HRcUrUFaOgZLK
VSiqxOECXa7ivHI0zitG4NzZICKjB2T/MkJLXcP7YjpMRqTD4uxdmcmEkXDT
0sP0T6Zh+LDh2LZiFSKt7JmBOL+kXBVkJP2FfvuUSNpAJF1PSypFJJVbLo2z
6y7gwh9auLjXGOpHbaEp5QrtMz7QvRAEPZUI6GnEQF87AXq616CrnwJtwzRo
GaZDwzADaqRc1EuDss51KGol4IJqFBQUAkmv2hEVbZjCb3tspnHN2RNjx4zh
+IsReHfcOHz12efYvWY9PLQNxomYKcVlJMMl0ckDp/86QFcx6d13YSx/gSS9
/+TyOcNl4bL1QoU+KODyM/32uZCL1NytkCNKfW75KShtOA/1XVrQPmgC/VN2
MDrjDhNFP5irhcJSOxqW+vGwMkmGlXk6LK1uwNImG+Z2d2BqlwMju1wYkKJj
kwNNy1tQM7+Ji0ZpUNJNJBoSDnkZZ4rPBDGBgk2kfv7mO6FTHUHNvQ1nPCs1
DUdRSnB0Z+aCBmNiZ5b8DEzx9WdfYOSIEZSNjOch9AWPjRwYTEhyzlrIEJM/
S5yw0orjUN90Fjp/asDoqDHMZGxhdd4NdqqX4aAdCifDGLiYJcLFOhWu9jfg
6nwLLq65cPG4B2evQjh4FcHOuxjWXiUw9yiGsVsR9JzzoWWfAzWrLEKKaNOl
KAS4RIwX0SBm1uwAI8Rf6zfRm4l8jLmMRqSlPZzUtWk2o5m531+/+4HmNIpR
nSADc9qbc3mx3p/4RejKyiPAyFzoM60UVen9Ni9dISEOINf0GICz6bfp8NQx
gty8TVBYuB2qKw5Ce7McjPaowOKYPmxPW8NRyQWumn7w0A+Dl1kMfGyS4OeY
Bj/Xm7jslYPLvvfg518Ev6BS+AY/gHfIQ3iGlMONFKfgctgFPoLl5Qcw9i6B
rlsBNO1vQ9WCqJz2FVJPyBgxzucQoyna0oLtlKO5au8yitlMwZw8YQIDYPlI
ZhrPQOYs7ZNnT59JWyzDkcWY4OBGu+aDm7cJMcYz2+b+OIsX43QeS90vwPgT
/TYDzQ0NkJu7ARcW/gGNZXuht/EkzPZcgO1xbTidNoe7shO8tbxJ9A9GoGU0
gu0TEeqahjCvLIRfzkFEUAEiwkoQHvkA4VHlCI15guDYSgRdfYbLpPjEVMEj
ugoukU9hF/YYFoEPYOBdhEsulG6mQlk7DC0NTSP59fIog4zNIKhCYhRriubn
lYWbTc8psbPFO39fjcljJ2LMqNES9Ewz0WJCks036DLrq5m0FXM1VVNSlq5q
z7oNQpzcocCXPGa9bzBOmbmrobhwM7SW7Ybh+sOw3HUajkfV4H7aED7KtgjQ
9kCwcQDCrSNxxSke0R4piPW7iatBOYgLL0B8VCnirz5EXHwF4pKqEJtcjejr
NYhKeYkIUkKvv0Jg8kv4Jb6AR1w1nKMrYR32CMb+xdB2u0OQJiPAK2aYGO08
wUj2HnNiRebPfRJjGKDLfpvL2j8VTYYxLoAy76VfzaMLUWTMnvmt0MwFujiG
VnZK0anU4fDW7Vg+Zx6tm++OHYcQM2txPCkrP3v2LJfnLPrtW6KejVBYsAGa
i7fBaM1eWG8/CedD5+Elqw1/JXOEaDsh0sQX0TahuOociwSvZCT5ZyI59A6u
R+Uj5WoJUhMfIvX6E6SkViElowbJN17i2s1aJGbXI56U2KwGXLnZgLCMOgSm
vYZP8gu4xlXB9ko5jAOKCNdsqJrF4oz0WaFukjyKDEsFIi3+RZBjrJy3QAjS
39AcI4YLVMXgjAIXpMymPTCXu0BroZmCMj4muSMxZMbfjoKR/Hks+XUOPpjy
HqZ98CFVLVXduzwAZ/DY919cgDPhqW0E9cWbYbh8O6w3H4Drfln4SF1E4AUD
hGvaINrIHfE2AUhyiUSKdwLSAtOQEZ6NGzF5uJlQjKzkB8hOr0D2jSpkZdcg
685r3MitQ+bdRqTnNSM1rwXJpCTebUFsThOu3GpEyM06+KW9gDtRYHmDy5jx
vUCrts1fQWugNCPKie276e2EgDDizvn+R3rbxsXLJPimzb/iscG9XJG/htLC
tdBfthVW63bCZedh+B6TR/BZDUSqmyDOwAFJVl5IcQ5GhncMbgZeQ3ZEJm7H
3kFOUgHupt5HXmY58m5VYs5vv9M/Iy2rgtyiJuQUt+B2SRuyStqRWdKBtOIO
JBe2ISG/FdF3mxB2qw7+GZTYT7CZ6KqvriXcNM1kGJWg+pp1VuEWdqymSP/5
F71p0rsTKJP7QozMXDthZP6RfvsGTfUN0FqyHuartsFpy5/w2X8MITIKiFLW
RryOOa6bOyPdwRdZnuG4HXAVuREpuHc1CwXX7qIwrQjFNx+g+M4TlORVY95c
gdxyZ1RR9KAVhY/akf+oE3fLu5BT3o3sR9248aALqfc7kFTchtj8JoTfqYV/
ZjWs9XxIkusOd21LXDGzk2aEjLZxFJ7mJOYwRiRA0kjMbflk/5pHxfcMlj0v
7QYMl22ELcn0PHfuQ/CxU7hyVhEJGrpIMbLEDVtX3HLzR+7lSOSHxaMoJhUl
127hfto9PMgqwcOcR3h0rxKPimswf57gzPPZc2p4+KQdDyo7cb+yG8VVPSis
6kVeZS/uPO1BVkU30h924FppK64WEN9x5yUs9fxhrOkFW3VrXDG3Z4cgn3/8
CV3l4S1/MO5hFOwuaggFVyZdRfkE4hv4zjbN5FH4PwcDyM+4CfOVm+C6aQf8
9x1ApJQU4pWUkapLqrCwxh1nd+T5BKIw5ApKoxPxIDEd5Wl3UHEzH09y7uNp
/mNUllSh6sFLLFwgAHD+vDqeVnfgSU03Hr/oxaOXfSh72Y+SF/0oqOlD7rNe
3HrajYzydly734SAoEzYGAbAXMcH+irO8NIyYgGsX7SErnL+rNlCAI5ql4QA
/li4ko4sbwDA1X4RAAUEgO2azfDevhOhhw/h6hkZXFe7iBtGBrhja4t8dw8U
BwShLCIK5fFJeJKSgcobd/DsTgGe55ehpqQCLx4+w4uKV/h94WK6VUpK6qh5
1YXq2h48q+tDZf0AKuoG8JCU+68HUEiA5D3vwS2iIenlLfCyDoGDSSCs9H1h
rOEKd00TFsDZ/YfpKieOH88AGIkz+w4KAcz5bBYFgIwK/in9Nzz6v3uw9EWZ
WXBatxn+u3Yh6vhBXFOQReYlFdwxM0S+oy1KvD3wICQIj2OiUXntGqozMvHi
dg5e3ivE6+Iy1D2sQF1FNeqrXmHx7wLpLxIFra3vwuvGHrxs6kNN8wCekfK0
GShvHEBZXT+KXxN7qOlEdmUr3K1D4WwWCFtDX5hdcoOtqtDvcbuajJ1GMRpA
5bM/zfyG3jyVpCKUBpCwyMfgWx4T2PVPBm4bNiFk7y7ESR5EqqIMbumpIM/K
ACWutnh42QNPIoJQFReNmpRreJWVidrcHNQXFqKxrAzNjyvQXFWNlppXWLJI
wEBNVQNNzV1obO1BfVsfatsH8LIdeN4GVLUO4HFzP8oaelH0uguBTuHwsg2F
q2UQHIx9YanjBj1FK5YBGSvRyRBd7UlpNlGlBuw+eiZYQCxjGDMMpYZZ7MQY
C4M72/otjzmIwiDm4LVpEyL270KSzEHcuCiFXIOLKLI1wAMPG1QEeeBZVCBe
JEWhNiMJ9bcz0ZR/By2lBWgrL0P70wp0PK9G56tXWLpYAENDXQPt7V1o7ehB
S1cfGrsGUE/Ka1JqOgZQ1dZPgPTgWtId+DtFwMcuFO5WgXAiyZm1rhv0lSxk
GWl+mCG4VOT9yZPJX99O/5K8zvz8C+HUBUuCSoIocNRRbGjgzhh/x5BYvGqT
0DR2ckl8i8L0TPhs3oioAztxXe4gslWlkG+khPv2enjsZYWqEDe8iA1AbfIV
NN5IRHNuOtoKb6PjQT66Ku6j+9lj9LysQm/dCyxbLPCMlzTU0d3Via6ebnT0
9KKttw/Nvf1o6OlHbXc/ajp7UdnWDTcjDwQ6h8PPIRSe1gFkBO8DGz0XGCiZ
Ua5OOEXFjpm5szZUIk2NAfeS8Xiikwd70p87tvuOxyh2iMSFlDT4bl6PmIM7
kHbmAO6oS6LI5AIeOurgqY8FasJcUHv1MhpTItCSFY/2vFR0lWSj59E99FWW
oL+mHAOvKzHQUIPlSwTSa2upoa+nHb19Xejp70FXfy/aSWnp60VDby9ed/cg
2usKwtwiEewSBn+HYHjb+MPVzBt2es5QPKI4nLL1YZSxk+azMweUgOwccqiZ
DexUNKlCWFCvw+GsoU0PPag96GPFMaEu3WFtYwc3OfwG3hvXIPbgdqSf+Qt3
1Y+jxOQcHjtpodrXDK/CndAQ74uWtDB03LqK7nvX0Vt6E32Pc9FfVYSBFw8w
UPcEaKomPARJks4lVaCvFQP9Hegf6ETvQDeo/x3kXfWSBpQ1NXDFMxLh7uEI
cQlFgGMQfGz84GbmCTtdBxjIKlPRfzTFZDglF60Ww+h4MJjOFzwCf89jAtu5
Ak9DnKERYvZvRcaZPchTP4L7JqfxxEkNNb5GqIuwQ1O8J9rTg9B1Oxp9+UkY
uJ8BVNzB6/xUVN0jpSgTVaXZWDDvN0ZgFaC/CRigLkdrxwA60IdOJKUmMpY7
Br9+NQsGcpoIdQlGoGMAfG184G5KooK2NXx1TIcLRBQoAJX6MGNLov4Csdkh
ErUHO7lpceEilI+eoIrEOPp1JP5avQHffPAlVs2eT39H9hEOGriYfuCxlT+4
mCaiODUdUXs3IkNuN/LUDuGBsRQqHZXw0lcPDeFWaIl3RWf6ZfTcjkB/QTwG
ygjtiixsWbOUsdp3oKOtTLDUkwoJHpBICaIXpPSSYnxeG7/MmMUgGolfZ/wI
HSkV+Fp7ws3YCdbqpoIx0NtyYc93U2Nt1n1MZDzn+t+X/COG8PHg2skf3ImM
SQjZsRppUtuRp7IPDwxPoNL+HF55a6IxzBRt8Y7oSvNG3+0QDBTEAGXXCIsM
uJupY/vGlfj0kw8Fk6pjoX3pAkHyitRZRwqFppEgaUS4jRcSfMIQ5x2K/at3
sXOwv3z5A1wNbRFoaC6Ykn9bGps5WkJJTwrREup1JHfGFx+9N5XWHT4t+ZEn
1drGpfIFGTKk49qxzchV2oMyvcOotJHBK09lNIboo/2qNXpS3dCf7Q/cCwfu
xwGPrwPPbgCvcohi3EOApxmGM9MC2loKxJCeEzwvSOWvUJJ9ExG23rjmE4JE
n2DEewUh1iMAV1wvY/+qHRIsI+rsOdu5k/8No13CuQkzmgNViPbwOdJZPAaz
VYBCMP/6ATIsjXHr7HaUau/DU4vjeOl2Fo2BmmiPNkHPdQf03/TEwN0goOQK
SRkTSMpEiL7IIoqQQ+yjAJLH/2QwEP3re0owVKEkK20Ykn0CiQu5RsYrid4B
iPf0R6y7H664eCPMwR0BVk6Y/cV3LAwqH2BhTKVeaR86mkd69lITShsoySlf
8ZUY0bm2ISJ6Kxlsp57cgAK13Xhscgg1jlJo8FNEW6QOehIt0J/hBOT4AEUh
wMMo4GkiyRrTgNc3gYY7uJN2GRvXL4G/jxnQ8xBXnEhc8/YjontfJjZzzcsP
iZ6+iHf3QQyRLdLRDV6GVtA4rgTz81q0zHNn/sSmSeQji0F4/SQVN1jB+WBs
YPZTP3wKP3z5FW0SX/PA+InHJLYIYAhOZEzFg7RU3D67BWW6e/HM+gjqPGTR
GqyCrlh99KdYAdkuxBx8gVICo5zAqCK68CKF6EEm0YNbxEfmojgtBuFWDkj2
Isqc7OVNnWvxJJbg4YVEd0/EubojmjCKsHWAh64J8aEEBdX5itp051NzSsN5
aEwbksYILg3q+1XCqDuTB8NsHnPYLMAgOBM4BZmWerh3cRseG+/FC4ejaPI7
g44INfQmGmAgwxq4QzAUEp0oCya+kphENfEOL5MJhjQkuroh2Y3ogDs12+/h
RgUCd5L3urshiXwV7+KCWEdHXLG1Q6iFJRlEGSLI0Iy0R4Ah2sqRxkDNSfI5
ic95MIwZKgdjr+qjdmSGZBLikFBjNNZMGCSC08CTkWWthyKNP1Bp8Rdeux5H
S8AZdEWT9PGaPgZuEM3IJWZS5AU8CKCrTrC3RbKjNZKdyLuzPflRB2pq3tVR
gjpr6UhGS45IcHLAVQc7RNtYI8zCDP4GetizaINQBKISjHqMwGU9M+F0P+HB
h+bLf4Nm3lCZGetGqGEaO2b9mcdyNgn4/MaE2PKMVBRrbUWV5R7Uuh1BS6Ac
umJU0J+sS/iYEz72RGXcaDZBRlZItiXy2Fsg2cGScLIaRsGSGI9rDtZItLdC
nK0FUQUzhJsaIkBXCy4GnjBRtmWnVujWEiQCOiOFxsMYEGU4Enxe9et/g+gX
kZ2pv7jXGovSYa6xp4yKpSO4JuJDtDXUodDTmMSWXUR7DqA5QAqdURfQm6RJ
HKwhBm4LTgl56lgLmmBtiGQbY1JMcI2UJFISrI1x1dIIUWb6CDO8BDc1Xbjo
exAN8TQPJgxE8RBLYrRnFM2HtSwOIz6v+92/QbSLB8cvPMa0UYBjHv32Hp5k
peK+wWY8d/gTdT6H0RImi46ritA4tBRrf1sDTy1zeF6ygJOGFZLMtJFISoKZ
DuJMtRFjrIVIfXUEaSrBUc2cCE6JP4oW/8iqbUIRKXGJ2KyGcKUX9S+U+KxE
s8QmIXwMtvEw+JXHYDYIGCxgcvSn2ddRctkQVQ478dL7AJR3/UpkX0261RBu
6kakGMNNwwTOqsZwUjGCoeQ5KG7fjT/nryT9Qck8nCszc95vBN3VVHClCvnM
XidCOQo2b6QKJf+v/1rWLzjKwW77Voz8XJNg5F9Ev41Ae2MdVKQPYfuSbXDW
dhlGXqirWpy0XUlxgbvxZUpI2kO9M6S4gn7liEtrPSsz1a+iMs8VKzMdKriR
lvqW7CW0Cq6Qv/Eo+nqBkIvpt+H0xeq7VuxiVFQgheJRdbpa8i7BSqZwSIVX
Mm5n/i3ZKNZ+hZIxBrzg32TQ7EoXdj9qG5+Yc3iG5esGi0m7LvPgQWKaqToI
f34ss+2vVftwYu1O5kf+qa/Eo48UL+GifyPhJJGOpPb4XoyEXG0VI+FooWIy
YrJfsGb55/I9kNywe5CYVPzm6OkoMWa57N/IOI4jI7OdV8a5PMq69g0yiijr
OGbbziW7RMQbbIassoqTceW/kfE3Hnnm8WjlmqHlGSPss/E8Uozg0UUiwSjm
dzm6KJzP5WYVq95yoPKTGDm4ureG6ykFTmTDwk10u1mHsX/1AWG/iJNIRO1G
i7eu9W8pyHccMFSIo0SYz6Ngq98sCKtgRCCJd4cUhN/Pc6XhKhgjzSYRaaQ2
7B46k2GTZ+6wYD5Hx9iR0qp/isQ6+LFCHZvAEUSKRxBRtz5GjKVsZo5mjYRq
NCm0DENK86kYaVhNextpRDSNT66R/HnHO2Ji8AZOx7B2P4pH9YYU70Me8Rbw
6N/KweJxHcJYkTBF6d9EMeKJ6N874g1pnYiEop76jRJO4ZFwIY86rhhawnFD
hal3hxSTXzvfIOtehhBHLuFJAD7R+K7CXcijm28STSQ6TeKRahSPbhKPOHYI
c6NGjQf/dU48hkee33mU8R1GkNb6WrTWvab/mvNmGbl51GQxMop4+nFiXMqR
fy3jcB4ZF/Go43D6dTxKMpJReiMVknNXQXLBZkguolZnHITkMmo9iRQkV8pC
cpUsfPVsUJiaKZh+Y1aiDI4T74q4IYJDiGHPcuHFZ8Jkgy8RYVmI+iJqqm2p
kMVX4lOSwbNs5PAltPyTuDpL/yu9mQbJOcuI7GshOX8LJBf+CcnFh4nsRO4V
8kRuRUiuVSMdSK1M0R0GqS365BeltuigMP0WjWDWm3lw4+YUDg+m14QXeIsY
8zjxtrxYwOCfs0Izh4IznHmlKlm7WwYKGqYkR7L3CBSYwPu0CUhLShIkS0lZ
JVhhMH87JH/fT7AcJ1jkOAtddCGzzRiyuywgu9cWcvsdcPqgM04fcoHcQSfI
/mWN/PTbzDnhQXzYsDVB6PXee0sq5PN48YnEQkb72WlEakD4kygQBgDRFup1
OAWCwkAVJvmejPCwWMz9fSW2fDOHcNjIrCmhOJyE5PIzkFqjDGmiFjLbDCG3
2xKn99vjzGFXyJ/wwlmpyzgnG0jgnjtNiXXudBDOyvjBzyZU4oc38BAJ40OT
4c+zxovxJQuG0pjZzEGsy2BY0AoymoeRYA72Y4SHX4Wnsx8MTZzoYyXn7SAu
5C/iQo5DatlpyBBGpzdfwtldxlDYb00EcoaylBcuyvnj4rlQXFSMpNfdKKvG
QUktHorq8bigSq27uYKzp33RXNdI8tdBvLhudwKPfb0n4oqpCx7GcHiJBsx3
xfBil6tzUbHL86n9B93iYThFhg+W4LqZT5GelUdg+dDAPJ0vk+KP4zLK+HjC
B5BdfAxnVsnh3AYlKG6/BJW/qCU8NtCUFFnCoxkLfZ1E6Olfh65RGrSNMqBp
nAk1o0xcNEiDks41Ai8MzfWN3w7NbaLQ7qby0HqH3+7YVOBNA6yTPIDY+xdc
iU8TYuFDNYNBxeoVi8nTOQBeLkHEHlfjz1+2QXnjeajv1IT2ASPonbSG0WkX
mJz3gblqMCy1r8BKPw7WJsmwtkiHlfVNWNrdhrlDDkwd7sLQIQ+6drnQtL4N
FdMMXPZKfBMqkexFHDQRk5wg3oXzsZowJKsRXFbU99OYVVGUq+Li8iK4vF0C
4eMaDB0DV/oXdXerwuiwPswkLWEp7wRbZW84aAbBST8SLqbxcLW6Djf7TLg5
34KbWy5cPfPh7FMER98S2Pneh6V3KUw8i6HrfA/qNlnw9Yz/5s3YuAnR+5yZ
wcHY+DOBCWIyv9kcL896xd94YL7HA3MMBZMOe8wXbJL0HrN0JT2bMlTfv3G6
CHA6mvtCT8kJBqoekDqiDvPD2rCRNoXDOXu4qHjAXZtoqVEEfCzj4Gd/HZdd
MuHveRv+vvfgH1CEy8H34Rf6ED5h5fAMr4BrWAUcQx7DMuABDL2KoGGXheaG
5pkCrAsZrNSNC9iEYvJQw4T3eNiO5U+oJ4pxeLOEAWIOA5N7ZumjfwNzAgOT
a8peLv7w8wiBznlb6Cs6wEjVFaZaRA9Ng+EobQA3BWt4qbnCV9cPASahCLaO
RajTNYR7ZCDC9xYiA/MQGVqMyMgyRESXI/zqU4TGVSE4vhr+8c/hE/ccbtFV
sAt/DCO/YgQEp4vA5EbbyTym/YEYjiJJ+yQxg+bvOerJDilZotwJpc/+DdEx
zMoLQRwRqGeAbygczL2gd94aBkp2MFZ1grmmB6wIQUebK/BWMMVlNXsE6Xki
zDQQkbZXEOWSgBivVMT5ZyM+9C4SrhQhMbYMCQmPkXCtCvEpz3E17SVi0l8j
kpTQtFoEXH8Fr8TnsI+qgAFR5+bG5q//SZZV0ylCNf1wSJ78Nj9RvL/8dqgE
5lceuDP+DdzhzCEJyTdpdQ3wCYW2ggUBawXDC9ZEAHtYaLjAWscLdkb+xBcQ
9VS1RLiuM6LMfBFrG4p411gk+SQjOTATKeE5SIspQHrCfaRff4z0tEqkZ9Yg
NesVUm7VIfl2AxLvNOLq7SZcyW5AcGYtvJOfwy7qEQryy3jgsmo7hSdJ5MM8
jn9QMUk8YfacKfc8Kp/mfsskPhy4VHQa/Tff8fR3VMLj7xOCS+fMCEsLwtIK
pso2sFRzgM0lN9gb+MCJKKahpiN9Oz1ymJ1NIG7nvMKtvHpk5TfhZmEL0gtb
kVLQhsR7rYjJbUZIVi28rlfBNPCuCCpuFJrCkx9+9JaoyOfJYjwl3y1N6GtW
WOWiQjU1xhIEbup1PHYfUCAQzAkES5gqWcNS1Ra2mo5w0HOHs4kv3CyD4GkX
gSmT36N+6B1q5Qo5zMUpBAWFdcgvaULe/VbklnXgzoNOZD3oQvr9TiQXtyP2
XhOCs17CKU5Ud7hA3hMa5sdDYuAfVohjwXenmN/+ZvE1zqoa0SxOnlAjspvD
RNESFsrWsFG3h4OOE1wMSfA094OXTQh8HSOxeMFyunJDooC5gbHIi0hGwdUb
KErORUlGEe5nP0RZ7lOUFTxHWclrlJU14P6jFpRWdKD4SRcKnvYgj5TbFT24
Ud6F5PttiL5XB9+0CuTdLfnqDYBEYsKbUImOKNhbMbwpUf6UY2rstnk8YVcw
IP2adk1a54ygf96UELQgBK1go2oDBy0HuOi7wN3EE95Wl+nLvv1druDkYcEa
py8+/gSZPsEoiU1B2bUsPMzIQ/mtEjy+W46Kwko8uf8CTx7V4UlFEyoq2/C4
uhOPnvegrKYPJaTkV/chp5KQfNyBpJJGhN56hsLCB29BkZv9fcJDcTx/hjJF
vIsSPeVL1c69sRh7koPlFuB/BToKRjC6YApzJQtYq1jBXsMWzjoOcDdyhTeJ
n362/ghwCkWQexSCPKPxzZeClQI/zPgKie7eqEi/hafZ91B1txTVRY9RXfYM
z8tf4vnTejyvbkH1iw48e9WNyte9eFLbj0e1grU6BS/6cOcZMdPyZqKBz1Fc
/JDhtoAnvXt/qPSOz2mx8ESs9T1GM3mmR5ip+FEIM7GiV8FQWsc5o7yAZ+Jw
DgMxkEDUP29EFM8UlsoWsFW1gpOWLdz0HOBl4go/K28E2Acg2DUMoV5RiPCL
g7uDH2Z99RVdH7UGRUlSCk9u3sbLwvt4XfYYtY+fobbyFWqfN6D2VSte13bg
VUMPXjT24XnTACpJedxIQNYRJXzZjezKFiQU16CkRBQiFR8PrN//N0QRE57G
4ceerBrP4+1YE35PjLd7n6HkrKQOjX1H4adjKEH32cI34DO4YAQzJVNYX7SA
g7oVXLVt4WnoCF8zV/jbeCPYMQBh7mGI8IlClH88QoKScVlfB9J7dmP4MNqD
YNpHRBUsLdFYXoGmymdofv4Kza8ayHi/FU1NnWhsEawYet0+gBfC1ULEjuu6
kUv09Pr95ygt5cM3SAdFbPdTHnzv8tvuVDFZ8XuC7I1AY/CxZ1aGJjeFJmdE
yFkQcrYq5nDStIa7rh18jB3hb+GKIDtvhJLxboRnGKL8omBi7o25i9bg99mz
8CotATf8vbFs3lyBA56E1cuW4mn+PXS8eoWOhgZ0NLeiva0TrR3daOkUrC6q
7QJedBD9IyAfNnYh/0UT0h5UoaS4lAccm5d9IJKXUZPf4sCJDCemind6dFAZ
TbGbPySs8fC/HAnjC4awUjaBvZo5XLSs4KlvBz8TRwRauSLE3gsRrv644hWK
o1IqAijvY/HPsxBjZ4rmnDS0FdyCt4URpk6ZItC4jz/Gs/tF6G1uQE9bC7o7
O9DV3Y2O3l609vajiZTann487+hBRXMHiog2ZpRVSHw9mBQ3PHzAk5Z9xrm4
ZjAp/nzkDbjYu+pQXo4yUkrnRjCax3o+ao+5PDAFcWMsjBUNiK2awEHVHA76
DjCz9oODNbFTa1eEO3rhips/5ixcLYD4AQ6fUkZyTBpas+LRIVzPlIeK7GR8
Pu0T+ie2blyHgbY6DHQ2o7+nDX19nYK1TAO9aOvvRWNfD151deFpSwtKXr1G
WnGJGI4fCsPF55xrdvjoiaYo74uZWmHn+aggwaIbzoNuHg+635hRATMagMpp
TZgaOI+Avj3VvFAbZxgR2/07I3oHShcN4G7ritiQqyhOTkZ3/nX03r+J/sd3
0f+sGNGXXZh9x+P540KguwHoa8HAQDu97InAQyeI8fZ3ora7jXi8BpS8eIaK
Rw/fhE5kEPU5Z5v0xj20eBP4RwYfiIkP7Fkbip/WwRN09cYnZWiWxOnx+TrB
RakjaWzn1E3oXPnPk6o4pWgiwbKzt/RAkIUD5sxfyfAYh7kLVyExMAI/fvcD
XZ/cKVnEx2aiv/Aa8CATeJIDPC9Ee1W+kGFcVADQWwcMUEuFWkhpQz86CMF2
ooJtqO9uwrPmlyiqeojWlua3YMg9K/8FRxEHM+Q3YzaYvilXZs94UBApmCxU
AlTidx6igrUUowYRVdVypYjCxDZsOA11JIwsvGGnYwNPbXPoqFvgt/krhKCO
nlREvF8gkoLCsWrJMsE5o5WrkZGUjoGiBOBhGlB5i4SKe3hWmML2SVZ6NNHP
V4Qvte6IOtPahAE0o3egGe19DajveIXK+qfIy7slwUxOzeeJJh8PlQqyjpK6
bo2PsKipfyDeUdJgac/Id1fd74fAaG13BTaO0SMYjOQjfP0zYWPsC0cy1tNS
NmUwTqP0Fcb6trjq6YUEP39cCwqFqrzg3o6TJk5EKEGclkhQPrpOcN4gOHOg
pSRFfz9mzGi01pcSntRipZeEEnUmnrhPUnoHatHe8xK1rZV4/LwYba3Nb+Qp
khVO50E5kT+t+ZBDkeekI31FBp+T5LN2wcL60bxQXT2SKP2UGM5YPfnM0iV/
Ua+f45e5y4W/TxQWEXYOiHZ2RpyHOxL9fJEcFIT4gEBMZ27l9AmJ4KpKF1Ec
54o70c44L7VPuBRMR+MM8ajlzDqoZ6RQpGuId61Bb+8zkhY9wYu6UuTnpn3z
T7hszvgxT874pRi4IqnPR2K8KXtJJicaUZ8X83D9SgxXWjsdo4XelGJKsf6b
6wQYWQUP+nltVVMEmVkj3NYO0U6OhK8rEn29kRzoj9SwUET7+WHmjBmjGMM/
9NdmdNXnAl336bVV6HsM9D8h708w0FOB7o6HaGwsQlnhDYlvh1bUT4Yy/C84
QKlB299A+ccwAqrv8FGl1ZMlSrlQ9jbY3FMnXzBn7tgZPj6kFEJRrNR2CugI
+nU6jslp/20ui9bBzSmW+FtjBJhYIMzaBlGO9rjq5oREH3ckB/giNTQI6VfC
kRASBE1lJfy5Ywd+mjULa5b8gtPHtiPW3wRoyCaxi7Buzye8i4gKl5BCuHeV
oq+dOIOGPFQ/TUN7S5MIam4A+4THJ8zgnG5nKU/i9wkfMZGJz7PqHjtNg13K
A/ZTxqmyYJlZQhbsMEYpGVdAkx3GcQes2o5kXim1pbiyP094Swjq+ARW+j4w
VdGBioIGIu1tEevqgAQvFyRf9kRq8GWkRwQjMyYCmfExuHGNDJZSk5FEPmsr
HCCOOAmoJY65kTjlZmq5HEkm2gjzNpKYNeegozYLLysSKcbfDc14mlCdvxJD
VsQhfDxEzPrtqx+pbXza+rF4qMMZqJSCEpSDoHJ9wSgOVK7RkL8Zhf4IB09o
Cqq+oEH8gi3xC45I8nXF9UAvpIX5IyMqBJlXI3EjkUC9TqCmXaPrQBXJDF7E
kyBGsrO6FKLEBG59OvoJ5I6aa6gpDaNgfv8GmCJZ69BY+TOuj8Wk/ot5wH7w
dmCH0lY2eI1hfAJXU8lngRJ/iCPSunStR6R1YHvJDrZ6znA2doWrqRvcLTzg
YeUNTxs/eNn5w9shEG62AfB1DRFwLQ8EnoYCz6jFjdEYIKW3Kgpt5aEovxXO
XoAkDih3JPr1G4CKJlifiIlev/MAfY9J9rlAj8roUkAZmxaopDjbHzOE7VNq
ytZBdRB7AkLgD6bA1TEGjmQo62LsBHdTF3hYuMHL2gPett7wsfeFr6M/fJ0F
iyIHilwwUOqBgTIvMiDzRnuxB55mh6CjpZG55G0eZwqTDV+fCe19Jg/HyfzD
qWliJo0W8CCc9BYImdDEwPtneHqHQSganv5GOIIOc6y+k88jmETB1SkGThaX
4WpCKJoTipaEoo0nUU5veBOKVFUdN/TResMQDRn6eHn/Njqa62cPpsZNoD7j
iUQzOcYuyk/EsKeJz/Hn8SB8VwzCUW8Zgcbx2DTBOYqHHql2DFOrt08K3Jyj
4e4SQ2qlXofj0EkV2OoLnhzz65sxcfPMbziY2CtBJosxVy4rnkx+Dg+rsWJY
jX7LwDJOTGBh6/jbCepSt+amt1HqyS6Z4SHDmt3nQ2WNX/PgmcKfz3wqxpHx
reoZzZm1YM92UliU1Z2EIr3JCsfzh4UxPEQmvpkI17V/zmNS34qBIZKCfCYG
xi88MEbwTOGwMMa8pVd/V0xGx8ZPjlenDOw/QuEa0HfMNna9yt9Q+McV7GnL
N03ZzGLGH5xTmcJrS1lCVP9ShN55gxWx6jKBx4pYpz2G32lPYqqmDpGXl38T
oS9EUixqFv9bEWrU2bepPDZE6Hwm3hPP4nw95/dVg8ZUhMM7b3C8bDI1id9q
xlKbhzGXVVJVsthYBnS2JPjH3D5CLANuVvTdWzIgnz8Xcwbye+Y76swPNStA
VUV9RzpKYuxbutJJYlzpWB7H8d7Q0s/lyWC+FLrS74eUmT+1/lyMz/iaGSxy
BZffeBLGxzTgesGKtp8xb+k0JzPdL5K6jOORfeqbZecG2C9FtJ9ymiwF7rnn
qWIC7BdikrkvON0vuX43lwKRh3Bgmjp4DuHNmcgUMZ5zHL9f+I9kuJPdP/CQ
eZ/fJr4Q7xfYAS971RXLRnbdUYrNcBrNOFgeVYLujqPQ23mclJOQnL8KkgvX
k7IBJqrWMCbF6KIFjE1cBykOi+k9MZYzBKb3eQIMDybWeGYMlYd8J4aViC1N
F89qqggrJo4NZjUeujuP4uKabYKlLPNWE1abCKcdkFy0B5JLDkByKfvEHElI
rpQZRi1xIu2TXCUN1WPqMFKxk3if382+y3WzlLGx2jr1zay4bnYGT4by45CY
+IPxdDGj+UlvA+oDWBxTht4uAmLOElJWCJZCzaNg7SSwqMfCHCGwqDUv1ENu
zhBCCpBcQy2LugjJdaqCB/esV4fkBuoBPuTv9YowUnOZLGaI+i6Pp/rwv8Hj
ZjKzePz1B/y57pdvcQJPlBvjqEbS3KZAdzeX2RoBswXUGqG9hNshwu2k4AFH
1DKylcSmV1O81CG14RK1lAxSWwwgvc1oOKS3U2f5pLcbQ+oPA7JZC4Zqbmym
wzc8FcVHaeJH/w7fV0PZ6Q9iGIqkyF++ZSLILqbm8vxr4TZKD0lAFCih5XGi
OHMWkbKcWXhGKeFmAnQXs/iMesoSsdTlpwnM85BacxFS6zUgtVEH0gSkzHYT
yFAL0f60FixG2+cAuQNOw6iVaOSn5Q46QnafLWT2WkB6hy7srCKHGr1O4PeD
LF9uGvkmviK2/dOQaPltW8B3/FB+kObLZbp3/lZKR9+hkX4IpbVbGf1cScpq
wVo+6lFP83cx69iOEaTSBCmln4oEqRrJTLQhs5XCaQrZ3VaQ22uH0weccOaw
G84c9cCZ416QP+VLulle0o+YiLyUH/nkgzMnPXH6uCtkD1jDQMNrjJg4MwTf
T3jCMbPSdA5POJ4p1N/ZPFQ/5E/OZ3Am7LnNmvnBdOz//Q8KHtEKit4nUF63
XbAwlFXGuRtJ2fo3vUWE3hIZSK04y6wE1IDMZl3IbjeC3G4LnN5nhzMHCbmj
boIVgYIHZ1HPzcK5M6FQOBsGhXPhw6CgEE5IKZwLxTn5IJw9fRlnTrlB9YyD
BDuPsvf4Ra4LmMTjPKf9B3oiad7bchQGaMEichPpc/TuG39eyd6haf/ynXRK
S4EcQ79+BaV1OwbbNrWgcu42Ac4FJMj8Tux7iTSklp+FNMEpu1ETp7fpQX6X
Cc79ZQWFQw64cMwViqe8oCjjB6XTgVA+Gwql8xFQUrwCJfbhXapxuEAtJCTl
ghr5rBqLCypRULhA8fWD2nk3ieGMdlIaKBqZ+OB++t/gckdPP4vApfh9KGYk
MY2TJ1Nrx6ljds3ZRGuoIG6PpDFztZj8zbjTbwluVntXC56HNmeDQHvnCXBL
LToCmWVSkFsljzPrlHFuiybO79SD0l5TXDxkA5VjjlCTdIe6nA80zwZA83wI
tJQioKUaDS31q9DUTICmdhI0dK5DXTcFqrqpUNFLw0W9VCiTv5V0kqFEPUVM
PRoKikFQU/SgsyQKsfA+ZoJoRsNlpzG4c9afvRk7d9j2jdAj/MKBzZ55/lDM
gOVDnkEJC1sAdBS0Diril+k/CmFTn8m2EQxv7V0nOd6C4T1nM6TmbYf0gr2Q
/f0Qziw7hXOrz+DCRiUobdOAym49qO03heZRG1ySdIK2rDt0z/pC70IgDFTC
YKB+BYZasTDUTYCh/jUYGqbAwDgdBqY3oGd2E7rmWdA2z4YWKepmWVA1vQkV
4wwoG1wn/KknuIXh8GGNQbzZTHUivxP+jCeJEEHODXLf8AQ5Pvgf8edg74nh
Pp4G++tQ3Gn/YnhYkRPg1tLQpcjxMtSj3xbsxplFB3Bu6XFcWCWLixvPQ227
GjT36NKPgdM9TgKVtCOM5D1gcsEXphcDYa4RDgvtKFjqxcHSKAlWpimwsvj7
kXAWdndgbk8tIs2FsWMeDEnRc7gLHbtcaNnkQN0yGypmmaQDkqBI6vr00+9o
hZ/MA5so+uf/DTY34f1VDGwRtzKRA/vE2h3CgQAFezINe/Y/PMoP076B0oZd
ggx3zhoCdz2k526C3LwtkJ//B84t2gvF5UfIMEuKforcpR0q0P1LGwZHjGF8
yhKmsg6wOOcOK2Vf2KgHwvZSOOz1o+FgHA8Hs2twtEqFk20mnByy4eh0B44u
d+Hgdg/2HgWw9SiEjWcxrEihnixn4lEEQ7dC6Djfg5ZDDtSsb+KiSTK09EKn
8PjsL/4d3G+HSod/5kTKwYT5c7axQ2CmJjim0ph/hq2cIXSOqmDbvPV0I+Z8
/Clzw4XVBPE6yJJU4zRBfHbBH7jw+05cXH4A6mtP4tLmM2TUrwTDfZowPWoA
C0kLWJ22I+mMK+xVvOGoGQhn3TC4GkbBzSwe7lbJ8LBLg6fjDXi63oKnew48
PfPg4V0AD79iuF8uhav/fbgEPIBT4EPYBzyErf8D+tlzpj6lMPAsgo5LHjTs
iF6bEgdkEsobH6f/B9YiXuM3Hswf83uNUWIIv89MIZmc1GIPYe6qOYveJhhh
rCRKvBay8zYQJd4MBTISUVq0E6pL9kBr9RHobpKG4U4FmO5Tg+VRXdhImcBe
3gZOis5wUfWE+yV/eOqHwsvkCnws4uBre41+ut9l1xvw97gFf++78PfLpxf8
+geVwj/kAfzCHsE3vBw+ERXwingCd1Jcw5/AKawCtiHlsCT0jf1KoetxD5qO
hLbxVdZDi8z3T+cZhjCsf+MERTYX+V6o13PEEBYZ1w17C8KsDv9N+Bf6b4oy
5Zu1dknSAVF67mqiz+txdv4mKC7cCpVF26Gx9E9orzoAg40nYLLjNCz3KcP2
qBYcpAzhLG8JNyVif+ru8Nb2ha9hEPzNIhFgFYsg+0QEO6cixOMGQr1vIfRy
LsIC8xEWUoywsPsIi3yI0KjHCKEfBPgUQVerEBBXjctXq+FDimfsM7hGV8Ix
8glswsphGnAfel750HAgiYl5xLv8MXEGTxoyezBxbvb3PU9qPTT70YOcyJmd
p7CVBDIW9gccdR4Mezj9N9UJ1B7D6NefCPDfiQNZQYCvJcA3QGnhZqgt2oZL
y3dBb80+GG84AvM/pGC9VwH2R9TgLKULd3lTeCnZwFfdBf46Xgg0CkCweRhC
baMR7piACNfruOKVgSi/W4gKzEV0SD5iwosRE1WGmJhHiL5ageiEp4hKrMKV
pGpEJtcgPPklQkkJJiXg2kv4JtbAM74aLrFVsIt8DDNiFrpeucSHJ0oMmkzj
nrP48r9x52bdc3m4f8CZjGDHLlRRP3D+77t7C7gy8zx/KzzjViTY21+zyi7Y
Q+DczY6r0UmJ9NxVpA/WQfn3TVBftAXaS/6A/srdMFl/AJbbTsB2jxycSALj
JqkJrzOG8FW0gL+6A4J0PBBq5Idwi2Bcsb2CaKc4xLhfw1XvdMT5ZyE+OAcJ
YfcEi7Zj7iMx/hESEyuQmFyJhJRqJKTWID79JeIyXiM2oxbRGXWIJCWclOC0
1/BPeQVv0keu8VWwJ8ZiGlQMbfcs2DnFS/CdQPj6zd3AzcJ/EDqceTzw2YV9
ovAZhRfo8QhW1+lCPk8e0ucMNoNRTBdo7ZIiZrCcePc1xATW0w8h1F6yFQbL
/oDpmj2w2nIY9rsl4XLwLDxOqsDntA78FU0QpGaDUB1nRBh5IcoiADG2YYhz
jkGCRyISfVNwLSATySG3cT0yDynRhUiJKxU84TG5gsS9SqSmVyP1xguk3HyF
69m1SL5Vj6RbDUi43Yi4202IudVIL/UOu1mPINI1vikv4J5YCbuohzAKyIOx
XQzv+auZb+4Cbnz9gccDcTuDvZZkAqcz9E+cFu2MUcwwk6LL6Qzqb2K0Q8VZ
wTa2R8YwPSI5ZyFJGleQCLCWGMNG6CylHgu5DWardsB641447jgKt/0y8Dp+
Hn6y6ghU0EOoqjkitO0QZeiGWAtfxNsFI9E5EsmecUjySoCHiSe0z+vhgrQK
ydhJr/kl48a1B7iZ+hg3M57i5o1q3Mx+gZu3X+NGTh0ycxuQkdeEtLxmpFCP
jrzXisS8VsTdbUFMThMiSE8F36yFX1oN3BJJhIgsgbZrCnNq+h9hYSZP0vMW
ncI9fTSfp1PGctwT2yk7fl1Pz5WO4/QI10SoHnnnLd3UWPr1feKeFkNhwSoS
HtYR29hIemMrzFdvhw1J9x23/QX3PcfgfUQO/lJKCD6rifCLhojSskSsgSPi
zTyQZHsZ151DkeoRDTt1c3w09UPB7aNI3auXbyAh4iZysp/hzu0a3Ml9hTt5
dbid34jbhc24VdSKrOI23ChuRwYpqaQkF7UhsaANV0nvROY0ICT7NXzTnsE5
/iFMAm4PdXL/m3/XCz8OlebP5ekK9inU1KOOqYeq+uuaCLuEHaZO4vFYBPeo
twzc7CjX5KgayfiX4OLvq3FpyXriqTbBbMVWWK/dDsfNu+G+cz98DpxAwMkz
CD1zEZFK2ojRMEacnjWSTJ1x3doLaU4ByPAIh42KAYb9T7Ba9NOPpmHb2q04
dVAKm8j7O2PeobdPnDAJyQn3kJ/3EvkFtcgvasC9kmb65gJ3y9qR80Bwg4Fb
D7tw80EXMso6hc/cjCtoxpW7xINl1cArheSvV/JhaBMpuOKH76zYv7SUH3mG
Bwt4umcYx33N+Uaw/mnY//6Hbz/5CnbyJu8xPcNxURT64W/wXKydTGB6RmOn
JLGTZdBYtBr6y9bDZMUmWK3aCof1O+H2x174/HUIgUclESZzFlfOqyJWTQcJ
OqZINrZFqpUrMhx8cNMtCFneEfjmixl0K5fOW4TsyFQUXMtFYWoBijJLkRJz
E1/PEDyTcMWytSgpeo2S0nqUlDWh+GErih+1o+hxJwoqunCvoht3K3qQQ95v
Pe7GjfJupD0QPBE0rpB4MmJvATcq4RJXDFPHGOHlfNyY8t3QnfIrzzhC9Mwa
ZUEL6W1j6U6h5ii5tjFnxmx88+lXGDdmLC3Syl+XTuWJJ1S5dESZWtd1XInu
K5a71k4pkjotI75pDYyJP7FcuRn2a7fBdcsu+Ozeh8BDRxB2SgpR8gq4qqyG
RC09XDcwQ7q5PW7YuSPbxQ93vEIQYkKvNqQfAZvsE4Hia7dRmpqH+5lFKMsu
w4OccgR5hQn3KcirxMOHjXhY3oIHFW148LQD9yu7UFrVg+JnvSgkJb+qF3cr
e3H7aQ9ukv5IJ31zrbQZsQV1CL39DF7J92HhclV4JSr3NN33POM3Ee7crPYn
kVhOXY20kHO9FnVK8u/scwRMpbQxeuRojBg+AmbSOuxojeOeJD6kX3+F2u5T
xPsvJ1q9BuYrN8BuzWa4bPoD3tt3I+Cv/Qg9dgxRMjKIO38eSWoaSNU1QIaJ
BbKsHXDbyQO5Hpdxzy8UFhdUaHofv/8B7ifdwIPUO3iUeQ/l2cV4nPsAFfcq
8DDvsfAhvBFhifSdJp48bUVFVTsqqrtQ/rwHj2p68eBFH+6/EDzqtbCmD3nV
vbhT1Y2sJ51Ie9SKpNIGRN19Dv+MB7Byi2cuD/lHVPiBJ2H6aWjl/oln6MCF
zPoE9gKVlb8Iniq7ZeG6QeNhWpsPK5FYTCsyhflTqBPMWkuWESVeA+tVG+C0
bgs8tmzH5d27EXLwAK6cOoE4eVlcU76AVC1NZBoaItvCEnfsHZHn5okCH38U
BYXhtl8Q4pzckeYbhPKUm6jIzMGT7Hw8zSlB1b2HqCqqQPb1bMFk73vISMlB
dVUznlW34VlNB6pedqPyVS+evO5DBX1/in48YO5RUfSyD/dqeuj7VNx80oYU
ov9XC2sQnPUQNh4JzPmSf1D+8e0osyOD2cLYOzTbEVDZL1gZOHHcu3BSMJ8q
4q7JO1FggYvQJq5ZZ+kyorxriPJugOv6LfDZth1Be/9E5NEDiJU+gSQFOaSq
KSJTVxPZpobIsbHCPWcnFBIbK/EPwP3QcDyMiqEfzVuRnIan6VmoysrFs5wC
PL9XipqiR3hx/wmkj0vSzZrx5Qy8fNaIlzUtePmyDS9ed6KmthvP63tR3dCP
qsYBPCXlccMAHtVTd66gHlZLFPlFF25XtSHzcSOSSl4g/PZD2HqyaAe75llv
5sqNl7N50v0FYgjvW/X3JK/0tmNTRVwElUxyCesvW0YC3ho4rd0Az01b4L9z
B8L2/4mYE/uRcPoEUhRPI1NTCdkGWsi1MMI9BysUuTmh1NcLD4IDUB4Zjoqr
sahMuoaqtDRU38xCzZ1cJPkHIsjZFRY6+lixeKkgfA8bBmM9I9S/aET9qxbU
1bYLHwX8qqkXL5v7UdMygOoWoIqUJ02EcmM/yuqpR+GSoFjTjqynjUgpe4Go
HELYI05iGA/hn/4bYa5/EEf4y4+/EBL+6csfaMJ0jvERvcNHuLTjFAyXLYXN
6tVwXbcevlu3IPjPHbhyaA/iJA8gWf44Mi7KIVtbCTnGWrhnbYgiJyvc93LC
Q38vPA4LxNPocFQlxKI65RpqMtPw8lYWXt/NxcwvvxSch/0IX3z2ORIio9H8
og7NrxvRVNeCpoZ2NDV1oYG6T0hrL+ra+vG6jXm6MCnPyOcnLcQ/ENyldV0o
eNVGPHAD0h/WIDa3jCCNpRM7VS1XOtebzZNHiEH5s9AJ8AEczgzj9Y+r0UdR
2cP4d8bR6SyJZlNEfC1RWYmPGVU1Xr4EdqtXwX3Delz+YwvC9u5AzNE9SJI+
iDSFY7ipKos7uoq4Z6aFIjtD3He1wiNfJ1QEeaEyMgDProaj5losXqYl4XVW
GupystCQnwv1M3I4tGsnfv7xR3rN7Phx4+BsbYO213Vor29EW2ML2prb0dra
iZb2bjR39KKpsx8NnQOo7QRedQoeUvysvZ9w7aVvJ1JcS7Ls6npkPqrG1dxi
mid1/SubPLOLKymys/4DX5Hkeb4Y0lt/F5yCWDxrAZb8tJD+vGvZ1ik8bldA
+hcYLV8ExzUriTNYh8DtmxG5bwfij+/BdbkDyLxwHLc1ZJCnfwFFFpq472CI
h+6WqLjshMpQT1RHBeBFQjheX49FXWYSGm6loeluFloKc9FKPQL6USk6njxC
lK83xoweTecMN5OvoauxEV0tLehsa0dnRyc6OrvR3t2L1u4+NPf0o7FnAPXd
1COhqYcg96GqrQePmzuJ+20mka0WN8srcfXOPcHqyn9ONf40NORfePKFX3iS
YXGQP5g0lQYrT9zp2V2Cle3Tpn48hcfzCiD/Bv2NOwjkFfDeuBbBOzYj6sB2
JJ7cQz9LOUv5OHK1ZFFgdB4lVhp46GSACi8LVAY44nm4J17G+qM2KQz1aTHY
vmoZVi6Yi9L4CLQX56CTerr041J0Vz5Cz/Mn2LB6Jd0cpXPy6G2hbvDSjJ6O
NvR0daC7pwtdvT3o6O1DW18fWkhpIp/rSXnV1YPqji6i0iRFrm9CQc1LZD2q
gF/Uda6n/eXNYLnZ7q9DDc/n8NAdxuBjM4axo98h20jOQLaNZYYdWiQbmyzi
fudg54JN+Pbjr7Bm+jQCeRl8NqxG6M5NiD20HcmSfyJDfj9uXzyKe9rSKDZW
QJmNGh676KPSxxzVQfZ4GemO2rjLaEgORVNGNNYsnCswQkMtdJXeQc+jfPQ+
KUHfs4fof1EBqaMH6e9PHD6AgbZ69Hc0ob+rlXmYdSd6+rrR3d+DzgHmgdbM
jWBqe7rxorMDla0teNRQTzLi58h6UAZ9MtpnQ9mvPOMJMar7K49/mCcGLpvq
/v7jPOG2xbPm09vWz1vFzH8MdsmCjGIufZqeQs2GQtOLJ3EjxAEVqRFwWLMY
PhtXIWznBsQd+gMpUrtx49w+5KgcRoGOFEpNz+GRrSqeuOrima8ZXgTb4fUV
N/oZ2c3XQ9CaGQVtmSN0vZtXLEZ3aTZ6H+ehr7II/c/L0Pa0CDNnfEl/b2Go
DbTXgXgRoKcFA31tgmdm9wuemd1DShd1+xPy3tzfRfS7g+h3K561NqK8/hUK
q5/iRkk+n3f+hSeRmPVP/WZT4N+E+j2X0w/UePlv5iMoFaajHlXp6R0n2c2U
96A2TRo/ES7nLSfyuOjJnItV1s9eLuilpb/BQUeeIj+CQk9CRPDpwwT+CoTv
Wo/4Q1uRKrUL2Qr7cFf1MIp0T6LM7Awe211EpZs2nvsZ41WoDeqjXdCU6IPW
1CB03IzE3SAnYmWj6Z/YunopIpwtkJ8YRtI5Ffwy63uBRY59Bw/ybwKdr4Hu
eqC3CegnedtAGykdwud3E82n/7eSTmnsbSVevAnVrbUor6tGYeUDBETHsWMO
Yr1vJM6Nh7/xJMdzOOypuW4ue8KbPn7MqDFwPGfG7RLiX+ivzv8pO5HHc0/g
XJUlwl5iDA1+KvIINK8NS4nWryHgtyBNaiduKeyln/pdoncCD81k8cReEc/c
NfHysiFqw6zQGOOElkRPtKcFoCsrHL25sUj1MMe4d8aw863jxo5FgKctUfLn
RMlfEiWvBfoaBHf4GaDu8EM9L50oPYi/Ie9dpLSTfmgi/VHbWYfnzS9Q/qoC
98oLIK1oQC9rnPvfOHNTZJbzmX0XRDgPx7xvf6WPX/D9HOGwetGP85lcZL7E
RKHTHs9wZZ02tccfaxbSXMfTXGchUv4IQravRNyBjfSTw28p/Il8tf0o1TuK
cjNpVNor4LmHGl7766M+zBzNMfZoS3JHZ5oferJC0Zcbhf7CeJTF+8BW6xwO
7tiIJfN/wT7yrqsij1ePqLsfPAE6qogi1xBFfkUUuZZ54rrgFj+Cp663oJ+8
9xDwHf0NJDWpQ237C1Q3VuLh8/sIj7tKOe15/47tHJFz+GO4ROlie8YY/1fd
dwZkcW1d89l7b7FEY4wpJt5EY4xRYxJjb/GqSbwxtmjUxJ6rJvZOEBsqSFMs
CIKIKCBVir2DoKAoNlQUUJoNKevdZ8rjYdyD5P77fgzlabP2Pmutvc/MPHPK
l1NXb/ht0C/6PGQKTTN0MttPszWetBFeXUlyDJHhts3fk726ppLgNojZ7QCP
/l0RMLwnIn8dQAkeQgkejoSlI5FsOx63N01FquscpLsvRqaPDXL97fA01Al5
UdtRcGI3Cs/6oiguEEViufbkaODWcZpunKH2OBZ4eJFyd5kIeo2c4iYlOIUS
TEkuJCYXqff7Uddvf0QMfkQJfkS2nUFtSRqyn99DWs4t3E6/gkvJZzBvqQN1
Yq/2HK/LrsEh2pnkeXTv4cp7xRE2SqieZ4fpq1G5YiXlqV/7jzLmWThzeUOe
9ZqoOXNdJc8tsH/qCPgN/RoRv/TFiWnfIfav75GwZASSV41ByoZJuO8yExnu
85HlswKP/dfiWagD8qO2oPCEO3BuDxC3H0gMAq6JeykdoRwTcR+co/RdII5e
ohxfIRInU44pz/m3pUXgxb2VHpShH2kUd2HRA2pMUvE07w6yntzEg0dXcP1O
DHz99woTLiHD/2J6jk8N7bLwBjXDFV/J8Ni+P6FH+68wosf3VvpJlJE9f1Ae
G99/pHriUT1eX1k+TV+s5HXr0EZPrFVDJbM0D545CqEje+DY5AE4P2eosnZ8
ss1I3LYbj/vOU/Fwx5/I9l6irCGfF7KBsuqMouPbUHTWk7LqS1kNoKyGUlYp
3rtHKVmnKKvnKatxZA0JlFXK7HNi8Ivr5L23tHsp3SkjbqhEGS0quovCghS8
eHELT2gAMonwd+/HIDDkgMhox9dnVO6TO7zuajXZchu/TJland5tpJ6GGNi9
o9C5VRMlRc0R62mP/cO+RPSEPjj7x3e4uHAYrln/hNvrxuC+4yQ83PYHsr3m
44nfCuQFr0F+pD0Kj7mi6MxO4II3kOAHXD0I3CSR34kiTlHpz6A0ZVKacomA
T4iAzy+r90bKF7ecuq7eH6nwJtUFFNygES/MS1buk5SbfQnpaeeRfC0SC5ba
f/7PGNeB6XI/YVLzhlZb+rf7Fm2avaPOfnt3UWpLcyUr7+ACWV/IyK9xcmo/
xM0djKTlP+DWmp+Raj8OGVsnI9tjNp7sW4y8g9YoOLQORUc3A6e3ArG7gEsk
ySSS5A2SZEo4kEpZSaesPKKsZJMsH5P9PY2nrGh3L3pB2cknIuVThvKuKNkq
oKw9zb6AR2mncft6BBYus7fqxDT9DF30trODQYDylaNyOtRj2RVfKQbrF0yE
q+0fOOu31aqlkpYmiPdyQOS47jj33/5IXDwE121+xN0NI5Hu/Cuydk7DY5+/
8Nx/CQrCbFAUbQeccCSHcgPiPYDLPlQFKC23iCx3iSwPaEQzyK0yxU2dTis3
GMKTGKoGRJpncYIcz+KJHHhyAYW5MdTHn0H2g2O4mxyCybOWdWbKaZvi2ZAN
/zOD4YtTKh8z2agjZUN3FsmylTyUQZSvPb3vUpCHMq0Rj72l/GyJeG8HHJ7Y
nTx8AJFmKG6vHY77DqPxyG0icjxn4KnfXOQHLUNhhC2Rhrq3M05EGsrQJSJO
EhHnOsnpdiBwL4QyRH6eQXXzETlPFtXOHNGQiEydUX9T1gqzTiIv4yhy7kXg
XtIB/PLbTGEt/2N25EaOy05NTTpyQRPtrjCU8iIDSmreUXLREHFem3B6xS+I
m9efLGUI7tgNR5rTaGTtmIjH3jOIKfOQH0q5iFpFTCG2nCW2xJGIEqmuXfUi
Afmqd0+6R4y5T/lIC1fvoPQwSrDjUTRZrLiTUlF6JPJSw5BzMxBJh12wdp46
RfxzoeM/zENHi8XK0c/o/6t03l610w+bvmuxU2EcFZWYywq1iBTgmI+j1bua
xe6cMRQX5vfFtb//TWr5EekuI5Hl/iue+ExHXsBfpJYlwGEbysE6UosD5cCV
bHU78YE4kUx5uLVXvcvRXX8yE+JGqshHEIooL4V3Aqh98kPm5d044rkUi6cO
g/PSqfBzWK7ME/6XBBj6on8xqags9ee6YQiJCCJUMaRCGEhr5bFmOLPXFYN6
dMTHTWrhvO1YJFkPRIrdMKQ5/weZO38hA5lCtJhNtFhItFhBxZhkcoaoEUtp
uehC1CCpJFHluUaGcn03UcQLRTe8UZC8G3lJHsi5tA23ojfBfdVveiqIKioe
kZJWH6hTHN1Lxbcj9NKipaUtU1o+Z/TBpcXY8LVr+aElNbT76haJGNyjlfKz
Mdb8Nd5SjsRzl3w24eK2hbi2eiDuOQxDxrafkb2bmOM3Dc+D5uDFoYUoOLwc
hcfJb0+vRdH5DSiMpQIdtxkF8U54EeeEZ7GbkXVmA5KDN+FyoAsCHFeWEbkp
p6VF9E1tPumiJISruCWkpZNFLlwLUoY5LiHNMmpZktFaQyLIob1IdRPym8v7
7HHZfSFubPgO97cOR4bnWGT5/oacgBl4HExFOHwenkQuxOOoJciOXIz00HlI
DlyHpCBXbeDLKZ8ryCA2+ru8FPiAIROUkLlWzBC43Ip1YlqNtlJzK07QC5fQ
PbL/158p0qjLuIQevRhzjSuahMrhsh+NmecCXPFahCveiyvyAVWUAtK/WsV1
60xAerPQiWkW1BPk5ZU77H/YQj24M7hnZyWQBozG39EeO7jFWiex5XXCknQ9
VpL0qNl0Mbh6b2OAK9vUF2atsPotgwpKXO1a/0t5k4PNbMwY219kqpGZAN/W
MAlvEu8Rk4j6DPYqBuziiz6fMRb7wWuwW3E3/aqAJb8tU9KtS8V20RQcD3Yv
g9uJJ+ktAoWOuKGh3JaVzUPDXk6IXWZKVQm+rnnuuEQJ8DtbUt9SAi3yrYOe
P2OsAF2eAW2kjeB/K4nU+kdQ+uvxXK+ufULvL9tZzJw7avW6CKy4m4CrXNdj
6f/tFyIWqnWvD0TwvxUj5PrqKNFb6QkxGPoHVJc0q48Ed5RTi+Mjxn27MEWp
iRaHzH8RBxGJ2heTOMz72bJKz6t7MieI2oz3tNPi+LxbH4v3GOIQD+txdLUw
qpE0Cjp6IQH/3ZupFJSEXs+9rN96DNw6hrCE97RjrNIAV/b+rgx96proV5NC
HQZ7fUYKuguJdkFXsokO9EoiG9En/1sgsufXYgLRdCACqV+KQF7OF1/RdF0+
lvpSLLoWuHOIhlhkTX9pVhCqqE9QLNo7dFW/YRYKp4YWjLTrmUlbD0e2qH9J
4UyfPr1U4RhqRGVJHB+1UK98HdSrsyLtpiUG05LRMieONxhP+hfjSe+/HrjM
qfIGTungBadI2c0Z7PUYcbRkxqCuIQoxGE20x3p0aS/kreBv+8+i6KYhlg4W
KM9pEehfrdZEoeB/qxRRCGXovipL3EQWTQzDJryqhEA+ZErEV1pPKnjUt213
9O3QW3lrj66f6uip9zBBzgmhufqEGr9+Wlc8UYuPoRljU9x1WCXE8KXchjZX
qfP15x9i9JBu9LaSsL9lYMzLXBfnfXPGfz6UalhmZiYHUvZStaeoXIzfvb/q
oFQvgogt6+YpuwvycbF6jwHNTQxaGMZfJJ2Dr4cp+00bxj5LgN/RINF3m7SW
JVpOQxxzLFDZK0VTqigE4Tnr1Kuw1J1aap8wn48/+0bB/8Hro5Bl+2nJVbiS
QKwbtghFDIwIglNAXTMFNGNGpQ5P/lZSSLoTvf/PQvqE6bG7fd5WD6mqhpxo
ZaFXa2mwHBZNMmiihZmAa/Ix6LNTzYAU9Ny3CEqIoS0jYE0blq5OZ5YYnNZS
UHs3LDLVhy5b2UrrMPp4l5lvvs940HvmIbSRQpC1IUKoa0art7U4ArwcTeMQ
CnlTy7zEKPF3bSaU96VQdKm/Zx5KG6bbfs/AKIPUGzCM0vXht2tj8UA4fTRl
9F6bn41+oL107oQfLdG8+/poXr3rjukctLFlbEqO4U1G1LV5QXzINEmt/xno
lhKbxGO6IERb+qaGUy4YrSTsWqNpIbosiDdlbQtV6GNSgwmFPqgt40/vMHWP
CUU/btScEYau7bcMVBJVozShCE00Y7TNCeJjxp5aMfZkCEHWdlNpymzU9jsW
/sjA99svewmc00ATM5OtwYTwCWNP/zCERiWogDT9HqPptxk9vIynmUHEIv0m
HV47xpLe/mfw60vwdT1IIm7D1AgOfm1GEk0ZYZsE8injRi3/WSB1GGFr1ZqY
alImWpQiFCEJzlhrmc1B9WDknpC7pYW2TM4HTN9di9GFLu32DKNamsXBKUSf
aur6fjkuxcXxuWRRP46ZZXqLCEMcsttWL0HfnzHUKjmOpmbSrm5ALz7qC8ad
Wvwz9JVL1sYXhnJBgVh8Vw6gFqONJoYxECI36QK/kESue9Q/DKQCE4jUyXZl
ikVpAhHKaMw3UFzVo7+7GGIRUTRnqp4hFlnnZSVKGQv4Nxadv8WUjFpmgmjE
qLumrG7BK/3FegjiTNpH7dRTvNx9xYqFUEkOgVN1D6b1aMHU65cxNGbctSaj
4q8kFetuxN10rhhe9cLGtxq2kEuZVW9mKqqDdFw12wKyJkP4xmb9UTVmPvoN
4zxNX4e5LHr16qXQWiDqZ2b5zZgJpxGwILbRJYVCTVjdnbGaJuZw9eo1evRo
Ba5IbV/G1LmDczXNONzQzBur8pi/ZVyFu+umtgShPjFLSUlRnhaY+zAGXjJm
Padya8O1ZT0Zm+Dut6qB+0gC179/f6EpFRw3/tzh2hoMYXVTkPXFYe3N+AF3
Z10Nq37hh8Cpc7UXM/hvlgKmoCnnXdX5KV8fxgneMEf6MTPkvSxZNcXHkVM/
Ki9rqTrPy36M9BsxFUID+YkBpKgCPRkv5VT/Em4jM/FUYUBSVgcwgudupq6B
bM+M+bdMzeVAVmeo2dA0ncWpOZDReAkw5cUFxMvFAepvLQNeGnCCkA34hqAa
g+87RuYNzPF1YAjZnZEOp3DTq3/08wSyfqrx1BwspV3XD7dWg2HVVsFYbeTV
BsVgmSXD1U92yzZkgm8Io+/6jL61JXs/N7BSpPNrM9fkzthVY6jZoEQlcbMl
GbV+RRC3UIiGuhNDgq8YEjQpBWBBV86aOK7+oD3Wu2s7i+S5VW40mC01mK6u
Ly+rqqSl5c6dO5aXV2FKVzeGJKbhcJzWD4kbJFjVEJb43B8Zi3htWOWwe/du
yydXr169Ipo2bUrvSE1NtbyjmkSvPl93UPB/ycyYGpcYmT48csdg0tEMZ9yk
jkWeCy2Vo1go5VFUVISBAwcqb2ncuDHu3r1LLC7uhIJk3CSJw16VUYVuMrKI
TaL4SYpCF3FtxmS0KN7WosjNzcVHH6kLFnTo0AHPnj2zRCHXxq4WgZcGuxAI
Z5BVZTHLkyMdvWxBtczRt9LodOPGDdSrp35le/jw4Y0Y6nRminojaUj0SZ6p
KPTDOrLQjYoQQh8lCV33I27JNy2Ed7QQoqOjUb68Om9asWKFHoLc439h0LVg
kB6CfJ7iZQj1zNxUv4xPnjSNkXKvO5S+pOGfS1yNwFtrwF1cXBTQ4ov/+/bt
a2QgjQU4VxX0S1LkgwQc/+saOCRyz7VW9PcYif+6IdVkDEmljjalKodp06Yp
T1erVg0XLlyQo9BrbyemSjQsRQBCBCaOWpmP4RfGiWq8LobyKCgoQM+e6uII
zZs3R1paGtXd4kVa9GQdmfpgGggnhVqG4Xh51WtxKYxnvKi6eRzvaXEIo23d
Wj280aVLF+Tl5VnikGnVkakGDUqMw3gFmRAGB3wCY0PVzIG/rYETR2C9vb3F
Rv+Jn+WwbNkyy4iPHz++MeOpnzGVgYvDeG2+UEYdM4Xrlxsb5nATJXfSz4BV
ZYqcIbL333/fkrAK2t6aNWtmSYQeljxD6WBRfWmCESrhLNZEIr8xZlWFcVlD
HDY2Npg5c6bYKA7xsyyWLl1qiaMJU7g/ZSoHZ1xVzORSgxd/JX5u+LuBo8LA
Soisn4FQQuDGI/yCUCUjrm1Q9MvMFxfGFAM4cUlQZXNw/TVw8hSmvYUWHKTK
DMdrMarlwE1j7KYSU8A0cAMNXYIY608Yj6/HXNJghCnYy7kiN8b093RdhdIZ
nkqMv6i0tRrEmN/HjImbIuVYWZ0RmwncmYxpVDSH+52heIo5iekZtNolYq5l
Zm8VzKaDOlbZGCqYY/03Y1xtGRLUZbhaieFqTUZIlRiuzmJUXgLMIVKF0RnQ
1pJSGZzexxrBCYbWYIRkBCcyOodReXmmSGjghjI17SPGNOtIMPVD/ZXM6FnN
kMiX39N7hZ5/Mrovx5iSBvd7De5P//nRMuRtGMfkLvx+CZfLpQm+udpLxT0w
dHxlzfH9INUgvfVvYxlrDhX3/cUaZsopbzb30mHKF8eUMYf5I2NKHzCjXrsU
gAU5OT+qaCCnUM5CTf+SwJVNc3jN3IczHvS+wTLFIJui4zipTzkMhbwCM5la
xOi7DKNv9SgCzXuL25Co4u+ZWWaNEjHreZSFU4En5mKNENIFvkoqBWm0PI5g
Rvldxh9rMZgqMLSsZsiL2lCy6JZqD0uyxktgPzOm05qpiaUBJuhXTdaLfH6x
HMPB5QZFSwkbxRSUdwyyEBMV7isxFcyIp7cbsjYqMLhWShIWryOj1uU6muls
WzGuVzKuYlmSXaUsP91YISlGnOASeyaRapjGMORqZWE9h6Q8Qyl9vi2X3PIl
UKqMIony1Hy1V14/atQoxdtEsrRB/IUZxJaMt3FKNEIU5NInOzLrOYiUvUWa
nLUvZFt8RkapXcU0zoBSpI+7bs8UpTKkxvSpyXmVW/NNgE2ePNkCTLujxXhm
XN+yjGvJcKoYqP4yVcXh/GUCR3RIOhxtsddfmVrQgvGw6gywcmajyYnA5DvL
szQRmUBVT0tZTZRGs9+36sGmNxlDKy1KzjPK8QBnag+Ll4or6DSAZQQ69XyJ
1SSmAX3TrEBVMYOojLA+ozdU0XJyXyJ39FMkdFL6FHRdVXS/McWgGTPC3Lco
jcCKK4Fz/8klAPpaBTSZMZCmlnRVlYZVv8qfG0K9N5dtwwhI5GtSCYB6qICm
MOPXhHG0KlLW9HmOKbQymjqlcqlsRCkrfSQF1fRUj5Xi0W84UcaCtI+KdCpj
Ho0ZV9ORyjOyl2Opp05mv16jTI4Y66jES1+iGqCimmbwEHEk4+UF6qXAUkYb
PckvZMLLjfgIA6DBvWRAg1VAM5iOsREzoJUZaGWZAdVbbbmKljVwTZD/J82v
dXDD+nVTXj9t6lQV3zAV30xmGBsa7EwMY2WGcBy+ClJSdC3or5Mb7x+1usDg
s9QFdXJg9QfjGg3NPK2CGU5liI3ZE9ZhUg2GlgKg2txazWJcpD5ja5VKxFaB
kYIJtsGlwKY2bVazmX6yHlOudGzyCaoyZuNbRpsPyCKRyDewFPDU3sNqjmFs
xQXD9QzyEG14RUYeHLzypkksLo9+pYCo1lLqYFSIorPTR7cOY3SmEJXRLa81
F4ZqqqROv1uMwYZ7yF0wB1AtFlZzmf6yjkUfpYFVXhZEiaXhGwsmvbGSAalm
ZzVPAySOP+mcq814nqrVijI0ZZMHtJzkY3rejADlLqTbKwDFV8F1gKpSqUd+
tUrUYkyv1AD1CquPqEy1L4sjUsxXS45+dEFVgdVCxkdqmhldWeVnOSM2ZVTL
SU23poJXYHVmYKkArBYxTUgNxs/KaOlJPBmEMwHblW2/w2Lss52Fk9vXaFTT
8cg5MviZVUcGzFIVzGLG/atrqZEMDBFuq+D/9wzaZsLfZhb8V/0Jf9u5tM2H
/+oFCNlio4xZ1I61OLF9vcVapUIqoHCkb8egW6miW8oMWVXtgPnZUC8FmdO8
cYTqv4SKEK2aR4gWEqIl8F+zHP5rV9JmjZCtaxV0IW5r4b/OmrblCHW1ttLb
EQFFmn1+wiBapSJaxhh+JS1fiadDEL5rM22OhIhy9PccQjVXQ7SUEK0gNH/T
3m1pWwP/9WsR7rlJOdJRBv4b7Giw/Tesw8Bv1PsJb1w0uRin2r4iPn2aJzCt
UQEuZzoOVWiNcCbUWwEXvssJUV6uKrhVCwggpWs1gVtD4NYKcJQmOzsCsxH+
G+3hv8mBNgrKnjYHR6z6r9pdD/ymIz2/Hqvn/CJA6l+G1F1fLf96Ajeo+FZI
7qWbgyq2erhx8aglgQJj+C5nSqLASAm0pQSupuFcs0rFt17g24QAwhZg74SA
zS4IdNyCQOetCHRxQ6DrNn10fTaupIdd6CXEgM3rWhtgFu90HVSY1sqv5vKV
J7gRr8NToYXvckGU91ZKo4C3jOARs9aI9K2j9G1AwEaC5uBEsFwVWAddt+Pg
1p046OaOoO27MIjmtyKNA7p/jqAdu+gx8dw2gu6CaNeNxW5go1VRCaizCvRv
5VcDy3jv2bK6GMDwXa4EcjvlcKkKcO1qyt16BNDYBthvJnAuOKiBC9KABe30
RLC7F/Y5r1VzWBHem1chePceBHt6I9jDE0Hu7ji4bSuOum3Svtb1arWfNHGC
zlCrrSpaG+VXQyyfMQNvVK+JPyePsKAM99iqorRdqaQxYP06BG7chIPEuCAn
VwS7uiHYbSdCKFUh7rsR4uGN0N0+CPXyxaAeXyi7XDnnV8pO6N79xPnQvX4I
9fFFyB6CvdsTYVudkBTm3fA1aEUh2yHntj5ysjIt65y/Ub0Ovuz4EaHdQhvx
jDh5cN0qBNmtQ7D9JoQ6OSLMlaKhgTy0wx2HdnkgwtMLEV4+iNjjiwhCdWDr
Bs16KuPQgUCEHziobGH0d9h+f4T57Ueor0C+G8d26hf+8JD12ushQ66H7Sv+
VhYM/7V9T0xo3wcdGqtXkuyyX4ngtTYI3bAWYQ4bccjZERFbiSLbtyGaxjSS
oB6hpAXt2IlT/ntxZP8BHDkQoKKtin1b7XA4KATRQaGIoi2S/j50MBiHAoMQ
7h9A6PfhkJsj4vx2aOfZXqIe1KPTK4n2ltXWEjmZWcri2xPaf4tJn/bG72Ix
+c8G4fuPuitvnT16KCJdNmPJf5Zj+dg1sJ7kgFXT3WA72wNr5u/FuiX+WLcy
BOttI2C37gimTLXHO63bo9W7nypJPXIwBOcignE0PAJHaIsOC0dUaBgigimE
g4E4tHsnwrZsrmJALh8j1ZH7ysjfxtbl1oT6G2XJ8Cmf9cPMjoMw+4uhmPvN
KCzq+zu++aALrEcswapxtlgzeRPW/+GKjXN3YdNiHzis9IejbQic1kfCedNR
ODuegrPrOTi7XcAfc7fBcWciNu+6AnuPJGykzc//JI4S8qM09NGHDiEqLBSH
golG212I4Hu0Lp2Hr9PlgAy/rpJ0dfHtPpj1+QD81XkIFnYbjmV9xuPvITOw
esQCrB9vjU1T7LB5ljOc5u+A67I92GJzAG7rQrB9UyR2OB2Dm/NRjdk1sdn1
BHZ4J2G7TzK2+d7A1n034ep3E060OdD/G+jxo+FhOBIVgahw4pH7VsQdcNf6
mlePTuuZP6hCX6kx/ezhI5j46deY3rEX5nTqhwVdBmHpNz/AWqwZPvh32P00
B/bjl8Jp6hq4zt4MtwVu2LFiN9xt/eBhF4TdmyPgteUovLefhsf2Uyr66tjq
fhZ7/G/AO/A2dgfdgWfwXewKuYcdwffgFnQXLgdT4HDgBtb7JsFm4TQsnfKz
lV6W5USHFkd77shxSnJ3/NmpDxZ26Y9lX34Hm57/wbpB47Bp+HQ4jZuPLVOs
sX22HXYtdIXnSnd4r9lLNSwQvk7h8HM7gv27TuGAVwx8vc6re6wBzz2x8A+7
gwOHUrE/8gH2RaVhb3Q6vGnzpL/dI+7DjZ53CrqJvsOnoMfQCRg53SaiOLgt
S6wxu1MPLOrSFyu+HIBV3f8NuwE/Y/MPk+A6dpa63vSs1fBa6IC9K7dh3xov
HLDfjwCXEBzcHkXF4QRCfM4hdH88Du6P04nge+Aiwo7cR+ixdISceIigk5kI
PJWFA/R7H20+xx/C80gadkRSWkPEwqzxWLE9GudOnrc6VBzh9I5dsaBzT0LX
D6u7D8KGPkPhNGQU3EZNgfukv+D1xwrsXbAe+1c4I2DtTswZMwN1a9VB3dp1
aauHunXqo57Y6jZA3boNdIR16N969Rth7IS/lGWWI2NycCj2MUJjcxEUk4sA
ZXHfh/A+8QA7o2/DOfgy1nifxPkzccUR1lbW/lzetSdsv+qHDT2+g/OgH7Dt
P2PhMX46fKYvgN/cvxG4fCOCV1P92OSJ/46arDBcLINQrUo1VKtajXhUrWp1
mmRWrVrNMiurQn9Xq1YDY36l7v/SExxPeIqjic9wmLZI+jvs0mMExWVj//kM
eJ8knkZdg/3+M4g5F2/I4fzO3WDTrRfsuveHU99/Y9uwn+A5ejz2Tv4D/nMW
I2iJLcJWOSBywzYcdvGGu7U9KpQvj4b1GiByzyGcD7+AmOhExB4j/R66qOcw
mv69kJiD2KQniLn6DOeS83CGtlO0HaftMD0Wcfkxgi9m4sD5B/A6fh2uwecR
G3PROMpLunbD2q97YXPvAXD7big8f/oZvr9OQMDMWQhdsAQR1mtweL0jjjtS
kdrmg7O7AzFnnJrH3l/1xKXD8Ug4cQWJZ27g9JEEHeFJ+jcx+TESbz5Hwq08
y7KoMbSdvZ2Pk/TY0etPEZmUTSjTsO/sLew4FEMI440Il3Xtio3f9oJr3wHw
GDYUe8eMRMDk3xA6Zw6ili7D0dXrcNLBGWe3uiPGwxfxvkG4FBiJrzp2Vg/E
LLTGtbNXkXzhFmJPXdYRnou5hespT5F8Nw/XUvORdL8Qlx8UIoG2OMtil89w
7EYuIq6kIzD2Fsn7PLIys4wI46KPYXOPntg+YCD2DB8G//EjETrjN0TNn4Pj
1stx2m49zru4IG6nBxL27MMV/2BcDY3C2f3BqF+3nuAhjgdHISXhNhLOXdGN
Jv7ibdy5/xwpaS9wO6MANx8W4Tpt1x4V4XJGIS6l5yOWnj+TkosjyekIjScL
PXzGYDQXIg/DuWdPeAweqKwdGDxpJKJm/Y7jS/7EGdsViHWww0U3V1ze7YGr
fn64ERyCW5HRSDl2Cp40ERFXWXds/ynuXb6Jq3FJOrgrV1KQ9vA5HmTm437W
yyUXb9Hv69mFSKLHL2U8R0xqDk7eTENEwnV4Rx6OKF4LXXt/C+8hAxAw+nsc
mjwSR/+chDPL5yCWJo2XnO1wZacrkn08cCvAD3eobqUeicaDU6eQHhOL38eM
VcZ33h+zcDMhyUpHdv1aCjKz8/AoNx8PnxQi/WkRHjyFYYW9Z4hPyyIq3kdU
whVcSbxsQBawwho+Q/sj+JdhiJ42EqfmTUSM9Wxc2rgMSVvW4YanC277eeBe
8D48iApBxoloPDp3Clnxsci4GIdPPvoQ5cqVw4HdXhZkKTdT8PjJc+Q+e4Gc
54XIyivCoxdFSM8rxP3nBYQuj3L3hAb3EQnlDqLpc3Kysw3ILtLg7B3SB2Hj
huDYjBE4t2AC4m3+iyv2S3Fj21qkeDsj1X8X0sP24dGRYGSdjkLuhZN4khiL
p8kJiI8KV1YDavzGG1Z6Bb6Xcgt5z5/h+YsXeFqQb1nKLZO2DHpMXWEsG0kZ
aYi9nYwTJ49ZRcpdcG3sGfwtwscNxomZwxGzaBwSbWcgefMipOxYjVQfR6QH
7kTmob3IOXYQT85F4tnFE8hLOo/8m5dQcPcattjZWpXV4Dy4exMF+U9QUPAc
LwrzkFdEsGjLpb8zC54h7Xku7uQ+xLX0O4hNvojHOdnF4dRBYmQUwsYMwMmZ
PyBu0Rgk2U7BTcd5uLfzb6T72iMzaBtyI73x9EQA8mLCkZ9wFAXXzqLwdjwK
U6+gKOMGvh88QE1QNaSnJgOFuSgqeoIiPLMsSfWU/s8pyMHD549IAqm4dv8q
zp09GiVPwRrg8BprnJg2BPELR+Cq7UTcdpyNB+7L8dDXDjnBrnga7YEXp/xQ
EBuCosTDwPVTQEos8CABeHQNmSnx6NypA9p88B4yM66rizYhRyzFkkvNJ40V
ntNDj/Mf4tHTVNx7dB2Xb5yltGRZFUNC06uMDByZNABx83/ENZuxuOMwHWk7
FiLL1xaPgzfjefQO5J/yQeEFsRAPMe/6MeDOWSAtHsi8TPujvT+7Dby4BxQ8
ICQZNGoEUqzLgYc0Wml4nHcXD3OSkZIagye52dEqAvWgTlM8fvgQ52YNxtUV
I5CycSLSt81Gts8KPA2yw4uoLSg65Qlc8AMuB9PeCf6dk7T387T3i7T3K7R3
GokXt2jvd2jvhEIsS1N0X1miprDwrrJ6Su7jq0hLi0H86ZDD6t5tlV+N8fjR
Q1xcMBS31o5CmusUZa2SZwE2yI+wR+GJbUAMTZMSqWO/Ts3kHXrzA9r7I9p7
DsX/NBHIuwrkizVJbtJ2S/1dcANF9PjzxwnITDuNxLMhR9S9rta08fhhBi4v
HYJ7m0Yjc8c0PN23CPmhtuo6IOe2Axf3AFf9yT1pr6mUsIwTQBZlPVdf+yNB
LGHwIpHadOQlKI/lZ59DTuphPM3Ntjqq7m6tNsiJO2zwwHEMcjym4bn/ImX1
CJxwAGIpwEQvdV2NFErvfbFiBAWZKVaLIMrlngEen1V/Z59EfjqVgfgw2kWW
1TF1F+s0eT3NzEDyntW0i9+QFzAPhZFkTyc30C5c1QUZrlFEt/a/XIwhPYy2
cBrJMBqoYBpEH9y/FnNC/VQ75VcN+tR03I89jFyfyXgRMh+FR/5W7+d/wRFI
2Krdy38XimgruLID6ckxeJabeUr9FHvlVwX6hEikXTyK9ITjSE88gfTLJ5GW
eOKc+irxE5P+//rb6v/9HxEF8Fo=\
\>"]]
}, Open  ]],

Cell["\<\
The diagonal (symmetric) part of the exchange matrix of bond (1,2) is \
invariant with respect to exchange of x and y coordinates. Antisymmetric \
contribution: DM vector in (x,y) plane\
\>", "Text",
 CellChangeTimes->{{3.6641898224039707`*^9, 3.6641899606848383`*^9}, {
   3.6641942215300694`*^9, 3.6641942280340157`*^9}, {3.673171510548469*^9, 
   3.673171510699048*^9}, {3.673171557971332*^9, 3.673171558114978*^9}, 
   3.673171676250943*^9}],

Cell[CellGroupData[{

Cell[BoxData[
 RowBox[{"MatrixForm", "@", 
  RowBox[{"With", "[", "\[IndentingNewLine]", 
   RowBox[{
    RowBox[{"{", 
     RowBox[{
      RowBox[{"d", "=", 
       RowBox[{"{", 
        RowBox[{"dx", ",", "dy", ",", "dz"}], "}"}]}], ",", 
      RowBox[{"si", "=", 
       RowBox[{"{", 
        RowBox[{"six", ",", "siy", ",", "siz"}], "}"}]}], ",", 
      RowBox[{"sj", "=", 
       RowBox[{"{", 
        RowBox[{"sjx", ",", "sjy", ",", "sjz"}], "}"}]}]}], "}"}], ",", 
    "\[IndentingNewLine]", 
    RowBox[{
     RowBox[{"Table", "[", "\[IndentingNewLine]", 
      RowBox[{
       RowBox[{"Sum", "[", 
        RowBox[{
         RowBox[{
          RowBox[{
           RowBox[{"LeviCivitaTensor", "[", "3", "]"}], "[", 
           RowBox[{"[", 
            RowBox[{"\[Alpha]", ",", "\[Beta]", ",", "\[Gamma]"}], "]"}], 
           "]"}], 
          RowBox[{"d", "[", 
           RowBox[{"[", "\[Alpha]", "]"}], "]"}], 
          RowBox[{"si", "[", 
           RowBox[{"[", "\[Beta]", "]"}], "]"}], 
          RowBox[{"sj", "[", 
           RowBox[{"[", "\[Gamma]", "]"}], "]"}]}], ",", 
         RowBox[{"{", 
          RowBox[{"\[Beta]", ",", "3"}], "}"}], ",", 
         RowBox[{"{", 
          RowBox[{"\[Gamma]", ",", "3"}], "}"}]}], "]"}], ",", 
       "\[IndentingNewLine]", 
       RowBox[{"{", 
        RowBox[{"\[Alpha]", ",", "3"}], "}"}]}], "\[IndentingNewLine]", "]"}],
      "/.", 
     RowBox[{"{", 
      RowBox[{
       RowBox[{"dx", "\[Rule]", 
        RowBox[{"-", "jdm"}]}], ",", 
       RowBox[{"dy", "\[Rule]", "jdm"}], ",", 
       RowBox[{"dz", "\[Rule]", "0"}]}], "}"}]}]}], "\[IndentingNewLine]", 
   "]"}]}]], "Input",
 CellChangeTimes->{{3.664189047398273*^9, 3.664189140172463*^9}, {
  3.664189174405737*^9, 3.664189253148448*^9}, {3.6641893030777693`*^9, 
  3.6641893943729486`*^9}, {3.664189603205591*^9, 3.664189606283936*^9}, {
  3.6641897230131073`*^9, 3.664189795539588*^9}}],

Cell[BoxData[
 TagBox[
  RowBox[{"(", "\[NoBreak]", 
   TagBox[GridBox[{
      {
       RowBox[{
        RowBox[{"jdm", " ", "siz", " ", "sjy"}], "-", 
        RowBox[{"jdm", " ", "siy", " ", "sjz"}]}]},
      {
       RowBox[{
        RowBox[{"jdm", " ", "siz", " ", "sjx"}], "-", 
        RowBox[{"jdm", " ", "six", " ", "sjz"}]}]},
      {"0"}
     },
     GridBoxAlignment->{
      "Columns" -> {{Center}}, "ColumnsIndexed" -> {}, "Rows" -> {{Baseline}},
        "RowsIndexed" -> {}},
     GridBoxSpacings->{"Columns" -> {
         Offset[0.27999999999999997`], {
          Offset[0.5599999999999999]}, 
         Offset[0.27999999999999997`]}, "ColumnsIndexed" -> {}, "Rows" -> {
         Offset[0.2], {
          Offset[0.4]}, 
         Offset[0.2]}, "RowsIndexed" -> {}}],
    Column], "\[NoBreak]", ")"}],
  Function[BoxForm`e$, 
   MatrixForm[BoxForm`e$]]]], "Output",
 CellChangeTimes->{
  3.6641891415976686`*^9, {3.6641892382200727`*^9, 3.664189254160736*^9}, 
   3.6641893063258247`*^9, {3.664189340857876*^9, 3.664189395067876*^9}, 
   3.664189606810481*^9, 3.6641897597320957`*^9, 3.664189797206595*^9, 
   3.6641942725395107`*^9, 3.6641948589787273`*^9, 3.6641950490203743`*^9, 
   3.6641950898501472`*^9, 3.664195195204228*^9, 3.6641991002495337`*^9, 
   3.664199770037751*^9, 3.664200170494336*^9, 3.6642024244539337`*^9, 
   3.664275305673995*^9, 3.67306473471976*^9, 3.673065218188048*^9, 
   3.673065283913171*^9, 3.673149498675026*^9, 3.673149717542276*^9, 
   3.67314999169208*^9, 3.67315101542001*^9, 3.67316821131631*^9, 
   3.673171848101672*^9, 3.6763437563280497`*^9, 3.676343984728051*^9}]
}, Open  ]],

Cell["List of bonds: A complete graph", "Text",
 CellChangeTimes->{{3.6730631041505413`*^9, 3.673063111861868*^9}}],

Cell[BoxData[
 RowBox[{
  RowBox[{"bonds", "=", 
   RowBox[{"{", 
    RowBox[{
     RowBox[{"{", 
      RowBox[{"1", ",", "2"}], "}"}], ",", 
     RowBox[{"{", 
      RowBox[{"1", ",", "3"}], "}"}], ",", 
     RowBox[{"{", 
      RowBox[{"1", ",", "4"}], "}"}], ",", 
     RowBox[{"{", 
      RowBox[{"2", ",", "3"}], "}"}], ",", 
     RowBox[{"{", 
      RowBox[{"2", ",", "4"}], "}"}], ",", 
     RowBox[{"{", 
      RowBox[{"3", ",", "4"}], "}"}]}], "}"}]}], ";"}]], "Input",
 CellChangeTimes->{
  3.663933239821291*^9, 3.663934401643394*^9, {3.673149273040496*^9, 
   3.673149292927083*^9}}],

Cell["Thus we obtain for the exchange matrices:", "Text",
 CellChangeTimes->{{3.664190035987316*^9, 3.664190040730921*^9}, {
  3.6730631519897413`*^9, 3.67306317399778*^9}}],

Cell[CellGroupData[{

Cell[BoxData[{
 RowBox[{
  RowBox[{
   RowBox[{"j", "[", 
    RowBox[{"{", 
     RowBox[{"i_", ",", "j_"}], "}"}], "]"}], ":=", 
   RowBox[{"With", "[", 
    RowBox[{
     RowBox[{"{", "\[IndentingNewLine]", 
      RowBox[{
       RowBox[{"j12", "=", 
        RowBox[{"{", 
         RowBox[{
          RowBox[{"{", 
           RowBox[{"jxy", ",", "0", ",", "jdm"}], "}"}], ",", 
          RowBox[{"{", 
           RowBox[{"0", ",", "jxy", ",", "jdm"}], "}"}], ",", 
          RowBox[{"{", 
           RowBox[{
            RowBox[{"-", "jdm"}], ",", 
            RowBox[{"-", "jdm"}], ",", "jz"}], "}"}]}], "}"}]}], ",", 
       "\[IndentingNewLine]", 
       RowBox[{"p1", "=", 
        RowBox[{"{", 
         RowBox[{"0", ",", "0", ",", "0"}], "}"}]}], ",", 
       "\[IndentingNewLine]", 
       RowBox[{"p2", "=", 
        RowBox[{"{", 
         RowBox[{"0", ",", "1", ",", "1"}], "}"}]}], ",", 
       "\[IndentingNewLine]", 
       RowBox[{"p3", "=", 
        RowBox[{"{", 
         RowBox[{"1", ",", "0", ",", "1"}], "}"}]}], ",", 
       "\[IndentingNewLine]", 
       RowBox[{"p4", "=", 
        RowBox[{"{", 
         RowBox[{"1", ",", "1", ",", "0"}], "}"}]}], ",", 
       "\[IndentingNewLine]", 
       RowBox[{"r1", "=", 
        RowBox[{"RotationMatrix", "[", 
         RowBox[{
          RowBox[{"2", 
           RowBox[{"Pi", "/", "3"}]}], ",", 
          RowBox[{"{", 
           RowBox[{"1", ",", "1", ",", "1"}], "}"}]}], "]"}]}], ",", 
       "\[IndentingNewLine]", 
       RowBox[{"r2", "=", 
        RowBox[{"RotationMatrix", "[", 
         RowBox[{
          RowBox[{"2", 
           RowBox[{"Pi", "/", "3"}]}], ",", 
          RowBox[{"{", 
           RowBox[{
            RowBox[{"-", "1"}], ",", 
            RowBox[{"-", "1"}], ",", "1"}], "}"}]}], "]"}]}], ",", 
       "\[IndentingNewLine]", 
       RowBox[{"r3", "=", 
        RowBox[{"RotationMatrix", "[", 
         RowBox[{
          RowBox[{"2", 
           RowBox[{"Pi", "/", "3"}]}], ",", 
          RowBox[{"{", 
           RowBox[{
            RowBox[{"-", "1"}], ",", "1", ",", 
            RowBox[{"-", "1"}]}], "}"}]}], "]"}]}], ",", 
       "\[IndentingNewLine]", 
       RowBox[{"r4", "=", 
        RowBox[{"RotationMatrix", "[", 
         RowBox[{
          RowBox[{"2", 
           RowBox[{"Pi", "/", "3"}]}], ",", 
          RowBox[{"{", 
           RowBox[{"1", ",", 
            RowBox[{"-", "1"}], ",", 
            RowBox[{"-", "1"}]}], "}"}]}], "]"}]}]}], "\[IndentingNewLine]", 
      "}"}], ",", "\[IndentingNewLine]", 
     RowBox[{"Switch", "[", 
      RowBox[{
       RowBox[{"Sort", "[", 
        RowBox[{"{", 
         RowBox[{"i", ",", "j"}], "}"}], "]"}], ",", "\[IndentingNewLine]", 
       RowBox[{"{", 
        RowBox[{"1", ",", "2"}], "}"}], ",", 
       RowBox[{"Transpose", "[", "j12", "]"}], ",", "\[IndentingNewLine]", 
       RowBox[{"(*", " ", 
        RowBox[{"rotate", " ", "J12", " ", "to", " ", "the", " ", "left", " ", 
         RowBox[{"around", " ", "[", 
          RowBox[{"1", ",", "1", ",", "1"}], "]"}]}], " ", "*)"}], 
       "\[IndentingNewLine]", 
       RowBox[{"{", 
        RowBox[{"1", ",", "3"}], "}"}], ",", 
       RowBox[{"Transpose", "[", 
        RowBox[{
         RowBox[{"Inverse", "[", "r1", "]"}], ".", "j12", ".", "r1"}], "]"}], 
       ",", "\[IndentingNewLine]", 
       RowBox[{"(*", " ", 
        RowBox[{
        "rotate", " ", "J12", " ", "to", " ", "the", " ", "right", " ", 
         RowBox[{"around", " ", "[", 
          RowBox[{"1", ",", "1", ",", "1"}], "]"}]}], " ", "*)"}], 
       "\[IndentingNewLine]", 
       RowBox[{"{", 
        RowBox[{"1", ",", "4"}], "}"}], ",", 
       RowBox[{"Transpose", "[", 
        RowBox[{"r1", ".", "j12", ".", 
         RowBox[{"Inverse", "[", "r1", "]"}]}], "]"}], ",", 
       "\[IndentingNewLine]", 
       RowBox[{"(*", " ", 
        RowBox[{
         RowBox[{
          RowBox[{"rotate", " ", "J21"}], " ", "=", " ", 
          RowBox[{
           RowBox[{"J12", "^", "T"}], " ", "to", " ", "the", " ", "right", 
           " ", 
           RowBox[{"around", " ", "[", 
            RowBox[{
             RowBox[{"-", "1"}], ",", 
             RowBox[{"-", "1"}], ",", "1"}], "]"}]}]}], ",", " ", 
         RowBox[{"however", " ", "swap", " ", "DM", " ", "orientation", " ", 
          RowBox[{"(", 
           RowBox[{"see", " ", 
            RowBox[{"Fig", ".", " ", "2"}], " ", "of", " ", "Canals", " ", 
            "et", " ", 
            RowBox[{"al", "."}]}], ")"}]}]}], " ", "*)"}], 
       "\[IndentingNewLine]", 
       RowBox[{"{", 
        RowBox[{"2", ",", "3"}], "}"}], ",", 
       RowBox[{"Transpose", "[", 
        RowBox[{"r2", ".", 
         RowBox[{"Transpose", "[", "j12", "]"}], ".", 
         RowBox[{"Inverse", "[", "r2", "]"}]}], "]"}], ",", 
       "\[IndentingNewLine]", 
       RowBox[{"(*", " ", 
        RowBox[{
         RowBox[{"rotate", " ", "J41"}], " ", "=", " ", 
         RowBox[{
          RowBox[{"J14", "^", "T"}], " ", "to", " ", "the", " ", "right", " ", 
          RowBox[{"around", " ", "[", 
           RowBox[{"1", ",", 
            RowBox[{"-", "1"}], ",", 
            RowBox[{"-", "1"}]}], "]"}]}]}], " ", "*)"}], 
       "\[IndentingNewLine]", 
       RowBox[{"{", 
        RowBox[{"2", ",", "4"}], "}"}], ",", 
       RowBox[{"r4", ".", 
        RowBox[{"Transpose", "[", 
         RowBox[{"r1", ".", "j12", ".", 
          RowBox[{"Inverse", "[", "r1", "]"}]}], "]"}], ".", 
        RowBox[{"Inverse", "[", "r4", "]"}]}], ",", "\[IndentingNewLine]", 
       RowBox[{"(*", " ", 
        RowBox[{
         RowBox[{"rotate", " ", "J41"}], " ", "=", " ", 
         RowBox[{
          RowBox[{"J14", "^", "T"}], " ", "to", " ", "the", " ", "left", " ", 
          RowBox[{"around", " ", "[", 
           RowBox[{"1", ",", 
            RowBox[{"-", "1"}], ",", 
            RowBox[{"-", "1"}]}], "]"}]}]}], " ", "*)"}], 
       "\[IndentingNewLine]", 
       RowBox[{"{", 
        RowBox[{"3", ",", "4"}], "}"}], ",", 
       RowBox[{
        RowBox[{"Inverse", "[", "r4", "]"}], ".", 
        RowBox[{"Transpose", "[", 
         RowBox[{"r1", ".", "j12", ".", 
          RowBox[{"Inverse", "[", "r1", "]"}]}], "]"}], ".", "r4"}]}], 
      "\[IndentingNewLine]", "]"}]}], "\[IndentingNewLine]", "]"}]}], 
  ";"}], "\[IndentingNewLine]", 
 RowBox[{"TableForm", "[", 
  RowBox[{
   RowBox[{
    RowBox[{
     RowBox[{"{", 
      RowBox[{
       RowBox[{"MatrixForm", "[", 
        RowBox[{"{", "#", "}"}], "]"}], ",", 
       RowBox[{"MatrixForm", "[", 
        RowBox[{"j", "[", "#", "]"}], "]"}]}], "}"}], "&"}], "/@", "bonds"}], 
   ",", 
   RowBox[{"TableHeadings", "\[Rule]", 
    RowBox[{"{", 
     RowBox[{"None", ",", 
      RowBox[{"{", 
       RowBox[{"\"\<bond\>\"", ",", "\"\<exchange matrix\>\""}], "}"}]}], 
     "}"}]}]}], "]"}]}], "Input",
 CellChangeTimes->{{3.6641866987803707`*^9, 3.664186744795061*^9}, {
   3.664187027876397*^9, 3.6641870282671833`*^9}, {3.664187066932012*^9, 
   3.6641871184661007`*^9}, {3.664187156468337*^9, 3.66418716672329*^9}, {
   3.664187209987227*^9, 3.6641872177938147`*^9}, {3.664187458378624*^9, 
   3.664187546097561*^9}, {3.664187638290053*^9, 3.664187638784708*^9}, {
   3.664189614198648*^9, 3.664189619516251*^9}, {3.6641911876754017`*^9, 
   3.664191195528857*^9}, {3.664191923897488*^9, 3.664192066071199*^9}, {
   3.664192549263568*^9, 3.6641925540710173`*^9}, {3.6641927257670193`*^9, 
   3.664192743662615*^9}, {3.66419355277322*^9, 3.664193557796859*^9}, {
   3.6641935927658873`*^9, 3.664193616612001*^9}, {3.6641938339172*^9, 
   3.664193836091715*^9}, 3.664193934901869*^9, {3.664194055188054*^9, 
   3.664194061284047*^9}, {3.664194441628874*^9, 3.664194716929962*^9}, {
   3.664194758331437*^9, 3.6641948322819557`*^9}, {3.664194989131427*^9, 
   3.664195010561411*^9}, {3.664196254663019*^9, 3.664196294357935*^9}, {
   3.676343850146615*^9, 3.676343853609821*^9}, {3.676343900222703*^9, 
   3.6763439308611565`*^9}}],

Cell[BoxData[
 TagBox[
  TagBox[GridBox[{
     {
      TagBox["\<\"bond\"\>",
       HoldForm], 
      TagBox["\<\"exchange matrix\"\>",
       HoldForm]},
     {
      TagBox[
       RowBox[{"(", "\[NoBreak]", GridBox[{
          {"1", "2"}
         },
         GridBoxAlignment->{
          "Columns" -> {{Center}}, "ColumnsIndexed" -> {}, 
           "Rows" -> {{Baseline}}, "RowsIndexed" -> {}},
         GridBoxSpacings->{"Columns" -> {
             Offset[0.27999999999999997`], {
              Offset[0.7]}, 
             Offset[0.27999999999999997`]}, "ColumnsIndexed" -> {}, "Rows" -> {
             Offset[0.2], {
              Offset[0.4]}, 
             Offset[0.2]}, "RowsIndexed" -> {}}], "\[NoBreak]", ")"}],
       Function[BoxForm`e$, 
        MatrixForm[BoxForm`e$]]], 
      TagBox[
       RowBox[{"(", "\[NoBreak]", GridBox[{
          {"jxy", "0", 
           RowBox[{"-", "jdm"}]},
          {"0", "jxy", 
           RowBox[{"-", "jdm"}]},
          {"jdm", "jdm", "jz"}
         },
         GridBoxAlignment->{
          "Columns" -> {{Center}}, "ColumnsIndexed" -> {}, 
           "Rows" -> {{Baseline}}, "RowsIndexed" -> {}},
         GridBoxSpacings->{"Columns" -> {
             Offset[0.27999999999999997`], {
              Offset[0.7]}, 
             Offset[0.27999999999999997`]}, "ColumnsIndexed" -> {}, "Rows" -> {
             Offset[0.2], {
              Offset[0.4]}, 
             Offset[0.2]}, "RowsIndexed" -> {}}], "\[NoBreak]", ")"}],
       Function[BoxForm`e$, 
        MatrixForm[BoxForm`e$]]]},
     {
      TagBox[
       RowBox[{"(", "\[NoBreak]", GridBox[{
          {"1", "3"}
         },
         GridBoxAlignment->{
          "Columns" -> {{Center}}, "ColumnsIndexed" -> {}, 
           "Rows" -> {{Baseline}}, "RowsIndexed" -> {}},
         GridBoxSpacings->{"Columns" -> {
             Offset[0.27999999999999997`], {
              Offset[0.7]}, 
             Offset[0.27999999999999997`]}, "ColumnsIndexed" -> {}, "Rows" -> {
             Offset[0.2], {
              Offset[0.4]}, 
             Offset[0.2]}, "RowsIndexed" -> {}}], "\[NoBreak]", ")"}],
       Function[BoxForm`e$, 
        MatrixForm[BoxForm`e$]]], 
      TagBox[
       RowBox[{"(", "\[NoBreak]", GridBox[{
          {"jxy", 
           RowBox[{"-", "jdm"}], "0"},
          {"jdm", "jz", "jdm"},
          {"0", 
           RowBox[{"-", "jdm"}], "jxy"}
         },
         GridBoxAlignment->{
          "Columns" -> {{Center}}, "ColumnsIndexed" -> {}, 
           "Rows" -> {{Baseline}}, "RowsIndexed" -> {}},
         GridBoxSpacings->{"Columns" -> {
             Offset[0.27999999999999997`], {
              Offset[0.7]}, 
             Offset[0.27999999999999997`]}, "ColumnsIndexed" -> {}, "Rows" -> {
             Offset[0.2], {
              Offset[0.4]}, 
             Offset[0.2]}, "RowsIndexed" -> {}}], "\[NoBreak]", ")"}],
       Function[BoxForm`e$, 
        MatrixForm[BoxForm`e$]]]},
     {
      TagBox[
       RowBox[{"(", "\[NoBreak]", GridBox[{
          {"1", "4"}
         },
         GridBoxAlignment->{
          "Columns" -> {{Center}}, "ColumnsIndexed" -> {}, 
           "Rows" -> {{Baseline}}, "RowsIndexed" -> {}},
         GridBoxSpacings->{"Columns" -> {
             Offset[0.27999999999999997`], {
              Offset[0.7]}, 
             Offset[0.27999999999999997`]}, "ColumnsIndexed" -> {}, "Rows" -> {
             Offset[0.2], {
              Offset[0.4]}, 
             Offset[0.2]}, "RowsIndexed" -> {}}], "\[NoBreak]", ")"}],
       Function[BoxForm`e$, 
        MatrixForm[BoxForm`e$]]], 
      TagBox[
       RowBox[{"(", "\[NoBreak]", GridBox[{
          {"jz", "jdm", "jdm"},
          {
           RowBox[{"-", "jdm"}], "jxy", "0"},
          {
           RowBox[{"-", "jdm"}], "0", "jxy"}
         },
         GridBoxAlignment->{
          "Columns" -> {{Center}}, "ColumnsIndexed" -> {}, 
           "Rows" -> {{Baseline}}, "RowsIndexed" -> {}},
         GridBoxSpacings->{"Columns" -> {
             Offset[0.27999999999999997`], {
              Offset[0.7]}, 
             Offset[0.27999999999999997`]}, "ColumnsIndexed" -> {}, "Rows" -> {
             Offset[0.2], {
              Offset[0.4]}, 
             Offset[0.2]}, "RowsIndexed" -> {}}], "\[NoBreak]", ")"}],
       Function[BoxForm`e$, 
        MatrixForm[BoxForm`e$]]]},
     {
      TagBox[
       RowBox[{"(", "\[NoBreak]", GridBox[{
          {"2", "3"}
         },
         GridBoxAlignment->{
          "Columns" -> {{Center}}, "ColumnsIndexed" -> {}, 
           "Rows" -> {{Baseline}}, "RowsIndexed" -> {}},
         GridBoxSpacings->{"Columns" -> {
             Offset[0.27999999999999997`], {
              Offset[0.7]}, 
             Offset[0.27999999999999997`]}, "ColumnsIndexed" -> {}, "Rows" -> {
             Offset[0.2], {
              Offset[0.4]}, 
             Offset[0.2]}, "RowsIndexed" -> {}}], "\[NoBreak]", ")"}],
       Function[BoxForm`e$, 
        MatrixForm[BoxForm`e$]]], 
      TagBox[
       RowBox[{"(", "\[NoBreak]", GridBox[{
          {"jz", "jdm", 
           RowBox[{"-", "jdm"}]},
          {
           RowBox[{"-", "jdm"}], "jxy", "0"},
          {"jdm", "0", "jxy"}
         },
         GridBoxAlignment->{
          "Columns" -> {{Center}}, "ColumnsIndexed" -> {}, 
           "Rows" -> {{Baseline}}, "RowsIndexed" -> {}},
         GridBoxSpacings->{"Columns" -> {
             Offset[0.27999999999999997`], {
              Offset[0.7]}, 
             Offset[0.27999999999999997`]}, "ColumnsIndexed" -> {}, "Rows" -> {
             Offset[0.2], {
              Offset[0.4]}, 
             Offset[0.2]}, "RowsIndexed" -> {}}], "\[NoBreak]", ")"}],
       Function[BoxForm`e$, 
        MatrixForm[BoxForm`e$]]]},
     {
      TagBox[
       RowBox[{"(", "\[NoBreak]", GridBox[{
          {"2", "4"}
         },
         GridBoxAlignment->{
          "Columns" -> {{Center}}, "ColumnsIndexed" -> {}, 
           "Rows" -> {{Baseline}}, "RowsIndexed" -> {}},
         GridBoxSpacings->{"Columns" -> {
             Offset[0.27999999999999997`], {
              Offset[0.7]}, 
             Offset[0.27999999999999997`]}, "ColumnsIndexed" -> {}, "Rows" -> {
             Offset[0.2], {
              Offset[0.4]}, 
             Offset[0.2]}, "RowsIndexed" -> {}}], "\[NoBreak]", ")"}],
       Function[BoxForm`e$, 
        MatrixForm[BoxForm`e$]]], 
      TagBox[
       RowBox[{"(", "\[NoBreak]", GridBox[{
          {"jxy", 
           RowBox[{"-", "jdm"}], "0"},
          {"jdm", "jz", 
           RowBox[{"-", "jdm"}]},
          {"0", "jdm", "jxy"}
         },
         GridBoxAlignment->{
          "Columns" -> {{Center}}, "ColumnsIndexed" -> {}, 
           "Rows" -> {{Baseline}}, "RowsIndexed" -> {}},
         GridBoxSpacings->{"Columns" -> {
             Offset[0.27999999999999997`], {
              Offset[0.7]}, 
             Offset[0.27999999999999997`]}, "ColumnsIndexed" -> {}, "Rows" -> {
             Offset[0.2], {
              Offset[0.4]}, 
             Offset[0.2]}, "RowsIndexed" -> {}}], "\[NoBreak]", ")"}],
       Function[BoxForm`e$, 
        MatrixForm[BoxForm`e$]]]},
     {
      TagBox[
       RowBox[{"(", "\[NoBreak]", GridBox[{
          {"3", "4"}
         },
         GridBoxAlignment->{
          "Columns" -> {{Center}}, "ColumnsIndexed" -> {}, 
           "Rows" -> {{Baseline}}, "RowsIndexed" -> {}},
         GridBoxSpacings->{"Columns" -> {
             Offset[0.27999999999999997`], {
              Offset[0.7]}, 
             Offset[0.27999999999999997`]}, "ColumnsIndexed" -> {}, "Rows" -> {
             Offset[0.2], {
              Offset[0.4]}, 
             Offset[0.2]}, "RowsIndexed" -> {}}], "\[NoBreak]", ")"}],
       Function[BoxForm`e$, 
        MatrixForm[BoxForm`e$]]], 
      TagBox[
       RowBox[{"(", "\[NoBreak]", GridBox[{
          {"jxy", "0", 
           RowBox[{"-", "jdm"}]},
          {"0", "jxy", "jdm"},
          {"jdm", 
           RowBox[{"-", "jdm"}], "jz"}
         },
         GridBoxAlignment->{
          "Columns" -> {{Center}}, "ColumnsIndexed" -> {}, 
           "Rows" -> {{Baseline}}, "RowsIndexed" -> {}},
         GridBoxSpacings->{"Columns" -> {
             Offset[0.27999999999999997`], {
              Offset[0.7]}, 
             Offset[0.27999999999999997`]}, "ColumnsIndexed" -> {}, "Rows" -> {
             Offset[0.2], {
              Offset[0.4]}, 
             Offset[0.2]}, "RowsIndexed" -> {}}], "\[NoBreak]", ")"}],
       Function[BoxForm`e$, 
        MatrixForm[BoxForm`e$]]]}
    },
    GridBoxAlignment->{
     "Columns" -> {{Left}}, "ColumnsIndexed" -> {}, "Rows" -> {{Baseline}}, 
      "RowsIndexed" -> {}},
    GridBoxDividers->{
     "Columns" -> {{False}}, "ColumnsIndexed" -> {}, 
      "Rows" -> {False, True, {False}, False}, "RowsIndexed" -> {}},
    GridBoxSpacings->{"Columns" -> {
        Offset[0.27999999999999997`], {
         Offset[2.0999999999999996`]}, 
        Offset[0.27999999999999997`]}, "ColumnsIndexed" -> {}, "Rows" -> {
        Offset[0.2], {
         Offset[0.4]}, 
        Offset[0.2]}, "RowsIndexed" -> {}}],
   {None, OutputFormsDump`HeadedColumns}],
  Function[BoxForm`e$, 
   TableForm[
   BoxForm`e$, 
    TableHeadings -> {None, {"bond", "exchange matrix"}}]]]], "Output",
 CellChangeTimes->{{3.664196284105455*^9, 3.664196295051332*^9}, 
   3.6641991006673927`*^9, 3.66419977018327*^9, 3.664200170640123*^9, 
   3.6642024246098757`*^9, 3.664275305819277*^9, 3.673064734918695*^9, 
   3.673065218359129*^9, 3.673065284084879*^9, 3.673149498844028*^9, 
   3.6731497177066183`*^9, 3.673149991856531*^9, 3.6731510155804777`*^9, 
   3.673168211477803*^9, 3.673171848273363*^9, 3.6763437564996505`*^9, 
   3.6763438547954226`*^9, {3.6763439047779107`*^9, 3.6763439315319576`*^9}, 
   3.676343984868451*^9}]
}, Open  ]],

Cell["", "PageBreak",
 PageBreakBelow->True]
}, Open  ]],

Cell[CellGroupData[{

Cell[TextData[{
 Cell[BoxData[
  FormBox[
   SubscriptBox["\[CapitalOmega]", "z"], TraditionalForm]]],
 " spinor basis representation"
}], "Section",
 CellChangeTimes->{3.649736641815119*^9, 3.673150128921967*^9}],

Cell[TextData[{
 "Very general approach for arbitrary cluster with N sites: Generate a full \
basis for the Hilbert space we are in, define ladder and counting operators, \
write the Hamiltonian in terms of these, generate a matrix representation of \
the Hamiltonian, and eventually diagonalize it.\n\nDanger, Will Robinson: The \
Hilbert space basis size scales like ",
 Cell[BoxData[
  FormBox[
   SuperscriptBox["2", "N"], TraditionalForm]]],
 " for a ",
 StyleBox["S",
  FontSlant->"Italic"],
 " = 1/2 system with ",
 StyleBox["N",
  FontSlant->"Italic"],
 " sites. Therefore we usually exploit symmetries, for example the invariance \
of the total spin z component ",
 Cell[BoxData[
  FormBox[
   SubscriptBox["\[CapitalOmega]", "z"], TraditionalForm]]],
 " to make the Hamiltonian as block-diagonal as possible. However due to the \
possible presence of an exchange anisotropy and/or the antisymmetric DM \
exchange in the tetrahedral environment, states with different total ",
 Cell[BoxData[
  FormBox[
   SubscriptBox["\[CapitalOmega]", "z"], TraditionalForm]]],
 " are mixed (see below)."
}], "Text",
 CellChangeTimes->{{3.59331663571177*^9, 3.59331673429285*^9}, {
  3.6497362410124407`*^9, 3.649736249964357*^9}, {3.663934787697466*^9, 
  3.663934792368211*^9}, {3.673063288583603*^9, 3.67306370298101*^9}, {
  3.673148353489998*^9, 3.6731483702099447`*^9}, {3.673148459393621*^9, 
  3.673148463490036*^9}, {3.673150116342556*^9, 3.673150124385201*^9}, {
  3.673150742310281*^9, 3.673150788004467*^9}}],

Cell[BoxData[{
 RowBox[{
  RowBox[{
   RowBox[{
    RowBox[{"genBasis", "[", "n_", "]"}], ":=", 
    RowBox[{"Flatten", "[", "\[IndentingNewLine]", 
     RowBox[{
      RowBox[{
       RowBox[{
        RowBox[{"Permutations", "[", "#", "]"}], "&"}], "/@", 
       RowBox[{"Table", "[", "\[IndentingNewLine]", 
        RowBox[{
         RowBox[{"PadLeft", "[", 
          RowBox[{
           RowBox[{"Table", "[", 
            RowBox[{"1", ",", 
             RowBox[{"{", 
              RowBox[{"i", ",", "1", ",", "j"}], "}"}]}], "]"}], ",", "n", 
           ",", 
           RowBox[{"-", "1"}]}], "]"}], ",", "\[IndentingNewLine]", 
         RowBox[{"{", 
          RowBox[{"j", ",", "0", ",", "n"}], "}"}]}], "\[IndentingNewLine]", 
        "]"}]}], ",", "\[IndentingNewLine]", "1"}], "\[IndentingNewLine]", 
     "]"}]}], ";"}], "\[IndentingNewLine]", 
  RowBox[{"(*", " ", 
   RowBox[{
   "get", " ", "index", " ", "for", " ", "a", " ", "given", " ", "basis", " ",
     "vector"}], " ", "*)"}]}], "\[IndentingNewLine]", 
 RowBox[{
  RowBox[{
   RowBox[{"getIndex", "[", 
    RowBox[{"v_", ",", "basis_"}], "]"}], ":=", 
   RowBox[{
    RowBox[{"Position", "[", 
     RowBox[{"basis", ",", "v"}], "]"}], "[", 
    RowBox[{"[", 
     RowBox[{"1", ",", "1"}], "]"}], "]"}]}], ";"}]}], "Input",
 CellChangeTimes->{{3.5932510010414877`*^9, 3.5932510499037333`*^9}, {
   3.593251084657036*^9, 3.593251101378045*^9}, {3.593251132382195*^9, 
   3.593251143871592*^9}, {3.593251184632688*^9, 3.5932512506007547`*^9}, {
   3.5932512839231787`*^9, 3.5932513436213703`*^9}, {3.593251397088036*^9, 
   3.5932514395245113`*^9}, {3.5932515039275703`*^9, 3.593251507831623*^9}, {
   3.5932545935350246`*^9, 3.593254594161065*^9}, {3.59325504859194*^9, 
   3.5932550631519823`*^9}, 3.5932610275208683`*^9, {3.593316673356605*^9, 
   3.593316674515505*^9}, {3.593404705243573*^9, 3.5934047068054047`*^9}}],

Cell[CellGroupData[{

Cell[BoxData[
 RowBox[{"TraditionalForm", "@", 
  RowBox[{"TableForm", "[", 
   RowBox[{
    RowBox[{"genBasis", "[", "4", "]"}], "/.", 
    RowBox[{"{", 
     RowBox[{
      RowBox[{
       RowBox[{"-", "1"}], "\[RuleDelayed]", "\"\<\[DownArrow]\>\""}], ",", 
      RowBox[{"1", "\[RuleDelayed]", "\"\<\[UpArrow]\>\""}]}], "}"}]}], 
   "]"}]}]], "Input",
 CellChangeTimes->{{3.5932510568559837`*^9, 3.593251057791033*^9}, {
   3.593251254549712*^9, 3.5932512556285*^9}, {3.593251336598443*^9, 
   3.5932513584310093`*^9}, {3.593262316050962*^9, 3.593262363921445*^9}, {
   3.593262403862838*^9, 3.593262462412538*^9}, {3.593262506515788*^9, 
   3.593262621909254*^9}, {3.593262679707494*^9, 3.593262709978552*^9}, 
   3.654931178798177*^9}],

Cell[BoxData[
 FormBox[
  TagBox[GridBox[{
     {"\<\"\[DownArrow]\"\>", "\<\"\[DownArrow]\"\>", "\<\"\[DownArrow]\"\>", \
"\<\"\[DownArrow]\"\>"},
     {"\<\"\[DownArrow]\"\>", "\<\"\[DownArrow]\"\>", "\<\"\[DownArrow]\"\>", \
"\<\"\[UpArrow]\"\>"},
     {"\<\"\[DownArrow]\"\>", "\<\"\[DownArrow]\"\>", "\<\"\[UpArrow]\"\>", "\
\<\"\[DownArrow]\"\>"},
     {"\<\"\[DownArrow]\"\>", "\<\"\[UpArrow]\"\>", "\<\"\[DownArrow]\"\>", "\
\<\"\[DownArrow]\"\>"},
     {"\<\"\[UpArrow]\"\>", "\<\"\[DownArrow]\"\>", "\<\"\[DownArrow]\"\>", "\
\<\"\[DownArrow]\"\>"},
     {"\<\"\[DownArrow]\"\>", "\<\"\[DownArrow]\"\>", "\<\"\[UpArrow]\"\>", "\
\<\"\[UpArrow]\"\>"},
     {"\<\"\[DownArrow]\"\>", "\<\"\[UpArrow]\"\>", "\<\"\[DownArrow]\"\>", "\
\<\"\[UpArrow]\"\>"},
     {"\<\"\[DownArrow]\"\>", "\<\"\[UpArrow]\"\>", "\<\"\[UpArrow]\"\>", "\<\
\"\[DownArrow]\"\>"},
     {"\<\"\[UpArrow]\"\>", "\<\"\[DownArrow]\"\>", "\<\"\[DownArrow]\"\>", "\
\<\"\[UpArrow]\"\>"},
     {"\<\"\[UpArrow]\"\>", "\<\"\[DownArrow]\"\>", "\<\"\[UpArrow]\"\>", "\<\
\"\[DownArrow]\"\>"},
     {"\<\"\[UpArrow]\"\>", "\<\"\[UpArrow]\"\>", "\<\"\[DownArrow]\"\>", "\<\
\"\[DownArrow]\"\>"},
     {"\<\"\[DownArrow]\"\>", "\<\"\[UpArrow]\"\>", "\<\"\[UpArrow]\"\>", "\<\
\"\[UpArrow]\"\>"},
     {"\<\"\[UpArrow]\"\>", "\<\"\[DownArrow]\"\>", "\<\"\[UpArrow]\"\>", "\<\
\"\[UpArrow]\"\>"},
     {"\<\"\[UpArrow]\"\>", "\<\"\[UpArrow]\"\>", "\<\"\[DownArrow]\"\>", "\<\
\"\[UpArrow]\"\>"},
     {"\<\"\[UpArrow]\"\>", "\<\"\[UpArrow]\"\>", "\<\"\[UpArrow]\"\>", "\<\"\
\[DownArrow]\"\>"},
     {"\<\"\[UpArrow]\"\>", "\<\"\[UpArrow]\"\>", "\<\"\[UpArrow]\"\>", "\<\"\
\[UpArrow]\"\>"}
    },
    GridBoxAlignment->{
     "Columns" -> {{Left}}, "ColumnsIndexed" -> {}, "Rows" -> {{Baseline}}, 
      "RowsIndexed" -> {}},
    GridBoxSpacings->{"Columns" -> {
        Offset[0.27999999999999997`], {
         Offset[2.0999999999999996`]}, 
        Offset[0.27999999999999997`]}, "ColumnsIndexed" -> {}, "Rows" -> {
        Offset[0.2], {
         Offset[0.4]}, 
        Offset[0.2]}, "RowsIndexed" -> {}}],
   Function[BoxForm`e$, 
    TableForm[BoxForm`e$]]], TraditionalForm]], "Output",
 CellChangeTimes->{{3.593262539010703*^9, 3.5932625514725027`*^9}, {
   3.593262582191457*^9, 3.5932626226049833`*^9}, {3.593262680539625*^9, 
   3.5932627108421164`*^9}, 3.593263710729125*^9, 3.59326400715905*^9, 
   3.593314381904438*^9, 3.593314452486992*^9, 3.593314729828231*^9, 
   3.5933149940044327`*^9, 3.593315084544273*^9, 3.593316788090316*^9, 
   3.593317339701408*^9, 3.593317942858838*^9, 3.593325629989595*^9, 
   3.5933335511518097`*^9, 3.593403673207056*^9, 3.593404635081514*^9, 
   3.593404755918746*^9, 3.593404984797708*^9, 3.5934094946323633`*^9, 
   3.593409765414897*^9, 3.59341563476747*^9, 3.593430610665064*^9, 
   3.59343065850502*^9, 3.593430736021945*^9, 3.593487521760407*^9, 
   3.593487958050796*^9, 3.593488409405442*^9, 3.5937460778022537`*^9, 
   3.5937465700089073`*^9, 3.5937470152081747`*^9, 3.593748396443768*^9, 
   3.593754865165349*^9, 3.593754998447607*^9, 3.5938335429298*^9, 
   3.593833635079628*^9, 3.5938339639459*^9, 3.593834051348968*^9, 
   3.5938340866419353`*^9, 3.593834131634321*^9, 3.593834187214282*^9, 
   3.5938342633639193`*^9, 3.593834319229683*^9, 3.593834519157187*^9, 
   3.593834768882718*^9, 3.593835942774496*^9, 3.593835987930417*^9, 
   3.5938415281766033`*^9, 3.593842437010806*^9, 3.5938434497129908`*^9, 
   3.5938451551627398`*^9, 3.593845881038897*^9, 3.593855919969109*^9, 
   3.593859915666856*^9, 3.614396201528089*^9, 3.614485040889052*^9, 
   3.649736289897667*^9, 3.649752479814499*^9, 3.6497526611551733`*^9, 
   3.649753165960453*^9, 3.649993687268145*^9, 3.64999682391737*^9, 
   3.6549310643533897`*^9, 3.654931181569623*^9, 3.6551850479266376`*^9, 
   3.6554413460910387`*^9, 3.655460166626251*^9, 3.655466034657487*^9, 
   3.658037226021245*^9, 3.663046953116222*^9, 3.6630470867100487`*^9, 
   3.663065942258957*^9, 3.6639251716498623`*^9, 3.6639344531323023`*^9, 
   3.663991694928115*^9, 3.66399257172996*^9, 3.663992685886928*^9, 
   3.664012335410988*^9, 3.664016299261301*^9, 3.664016400754291*^9, 
   3.664017466556658*^9, 3.664019611699864*^9, 3.664079563364608*^9, 
   3.6641071890699673`*^9, 3.6641072584698677`*^9, 3.664107384341172*^9, 
   3.66410741706601*^9, 3.6641685877247972`*^9, 3.6641756977310247`*^9, 
   3.6641760888203173`*^9, 3.6641879416997013`*^9, 3.664187985205381*^9, 
   3.664189628343734*^9, 3.6641942727046957`*^9, 3.6641948591513853`*^9, 
   3.6641950491841583`*^9, 3.6641950900172853`*^9, 3.664195195382155*^9, 
   3.6641991007049913`*^9, 3.6641997702450123`*^9, 3.664200170707054*^9, 
   3.664202424670722*^9, 3.6642753058440933`*^9, 3.6730647349496613`*^9, 
   3.673065218403019*^9, 3.673065284120912*^9, 3.673149498887752*^9, 
   3.673149717758847*^9, 3.67314999189998*^9, 3.673151015611672*^9, 
   3.673168211524876*^9, 3.673171848318366*^9, 3.6763437565620503`*^9, 
   3.6763439848996515`*^9},
 "CellImageData" -> {
  "Data" -> 
   "iVBORw0KGgoAAAANSUhEUgAAAHkAAAE9CAYAAAAvRM2HAAAABHNCSVQICAgIfAhkiAAAAAlwSF\
lzAAAOxAAADsQBlSsOGwAACOhJREFUeJztnb9rk2scxU9iWrQ4OpvFH6uri6AgDg4KVcSlS9WpuElx\
cFEQF3VVQUH8CwQ3pw4KRVBEO+je0U2I0djnDvc2mMYkz5u+N+/\
5vud8Jkk7HJ4Ppkn64WkjpZTwBxsbG5ibm8ORI0fAgjflMWpTc+c3Pnz4EM+\
ePZvZsBy8KY9Rm4Ykm/phyQJYsgCWLIAlC9AEgC9fvuDr169DX3z//\
j02NzdnPgrwplxyNjUBYG1tDcePH8fa2lr/m16+fImTJ0/\
i3bt3M5o7iDeVuCn9x927d9Pc3Fw6dOhQOnr0aGq1Wun58+\
epSrypnE3485tv3bqVAKRGo5GePHky87F/\
w5vyGLepkdLgx5o3btxAu93GysrKzJ5yJuFNeYzaNCTZ1A+/\
hRLAkgWwZAEsWQBLFsCSBbBkAYYkb2xs/PUD7yrxpjw6nQ663e7Q4268poRtU7fbxblz53DhwgX8+\
vVr4Gt+uq4BP3/+xOLiIl6/fo1Xr17h8uXL+P37d//rlhycXq+HS5cu4fPnzzhx4gTOnDmDN2/\
eYGlpCVtbWwAsOTwPHjzA5uYm1tfXcfjwYRw7dgzr6+v49OkTHj16BABoVbzR7JLr169jZWUFCwsL/\
ccOHjyIt2/fYn5+HoAlh2fv3r1/fXz//\
v39f7vxKgDjphzceAXflMV2IhKxXfKmQZaXl9Pq6urQ4268poBxU0qjJQ+88Lp9+\
zY6nQ7a7TauXr1ayTPLTrxp97jxEsAfhghgyQJYsgCWLIAlC2DJAliyAG68pmRUT1Ulo87JjdcUjOu\
pqsT3eJXEpJ6KEUsuQE5PxYglFyCnp2LE+U8BcnoqRiy5ADk9FSNuvILje7wE8D1e/yOjUpsq8D1e/\
xNMklMaf05uvGrCuHNy4yWAPwwRwJIFsGQBLFkASxbAkgWwZAFCNF6ReqoqCdt4ReupqiRk4xWxp2K\
EVnLUnooRWslReypGaPOfqD0VI7SSo/ZUjNA2XowwnlPoxosRxnMK33htw5TaMJ5T+\
MYrJS7JKXGeU+jGixHGc3LjJQ7thyGmPCxZAEsWwJIFsGQBLFkASxZgSLJ7qjwibRqQ7J4qn0ib+\
pLdU9WXJuCequ40AfdUdacFuKeqOy3APVXdoX2fHLWnmjXZjRcjYXsqxk07MxKm1CZiT8W4iVpySvF\
6qqrIbrwYidZTVYUbL3FoX3iZ8rBkASxZAEsWwJIFsGQBLFmAEPd4MW5ibOFGbaK/\
xwvg28TYwo3b5KfrgjC2cJM2WXIBGFu4nE2WXADGFi5nE/\
1voZhgbOFyNllyARhbuJxNtPd4MW6KCu09XoybotICgGvXruHbt284ffo02u029uzZg/v37+\
Pp06c4f/58JcMYN0Wl/zP55s2b6HQ6uHPnDhqNBh4/\
foylpaUqt1Fuigj9PV6Mm6LhxksAfxgigCULYMkCWLIAliyAJQtgyQKEaLwYe6pI50TfeDH2VECsc6\
J+umbsqRgJ23gx9lSMhG68GHsqRkI3Xow9FSOhGy/\
GnoqR0I0XI1HPibbxYiTqOdE2XoxEPSfqxouRiOdE33gxEu2c3HgJQPthiCkPSxbAkgWwZAEsWQBLF\
sCSBXDjNSWMm7L+\
ViMQq12qCsZNQMbfamSEsfFi3DQJWsmMjRfjphxoJTM2XoybcqDNfxgbL8ZNOdBKZmy8GDfl4MYrON\
l/qzFqu2Ty3LnxCk6OOzdeNWCSOzdeNcF/\
q1Ec2g9DTHlYsgCWLIAlC2DJAliyAJYswJDkSO1SlTBuyrrHK1q7VCVsm7Lu8YrYLpl/\
ybrHK2q7ZArc4xW1XTIF7vGK2i6ZAvd4RW2XTIF7vBhh7M4YN+\
VAK5mxO2PclANtksvYnTFuyoFWMsDZnTFumgS1ZICzO2PcNA43XgLQvvAy5WHJAliyAJYsgCULYMkC\
WLIAbrymJNI5ufGagmjn5MarIBHPyY1XAaKekxuvAkQ9JzdeBYh6Tm68ChD1nGjfJ0ftqWZN9j1ejE\
TtqWZN9j1ejETtqWZNoXu8GInYU1VBoXu8GInWU1WF7/ESh/\
aFlykPSxbAkgWwZAEsWQBLFsCSBQjReDFuYuzOwjZejJsAvu4MCNp4MW6KCG3jxbgpKrSNF+\
OmqNA2XoybokLbeDFuiorfJxeAsTsL3XgxwtidhW68GGHszsI3XowwdmfhGy9GGLszN17i+\
IWXAJYsgCULYMkCWLIAliyAJQswJJmxXWJsvCJtGpLM1i4xNl7hNqUdLC8vp9XV1Z0PV0K3201nz55\
NABKAtLi4mHq9njcV3ET7M5mx8Yq6iVYyY+MVdRPtb6EYG6+om2glMzZeUTc1Ac52yZRHE+\
Bsl0x5tADOdsmUR/\
9nMmO7ZMph4IUXY7tkdo8bLwFoPwwx5WHJAliyAJYsgCULYMkCWLIAIe7xcneWR1bjxdguAe7Ocshq\
vBjbpW3cne1uE+\
09XowwnlN248XYLjHCeE7ZjRdju8QI4zllN16M7RIjjOeU3Xgx4u6sPGgluzsrD9ok191ZedBKBtyd\
lQW1ZMDdWRm48RKA9oWXKQ9LFsCSBbBkASxZAEsWwJIFCNF4MW6K1J3RN16Mm4Bg3VluJ1QFjJu2id\
Sd0TZejJsYCd14MW5iJHTjxbiJkdCNF+\
MmRkI3XoxE7c4suQBRuzP6MoSJqN2ZJRckYndmyVMQrTtz4yWAX3gJYMkCWLIAliyAJQtgyQJYsgBu\
vKaEcdOo7syN1xQwbgLGdGe5nVAVeFMxRnVnbryCb8rBjVfwTTm48Qq+KQc3XgVg3JSD3ycHJ6c7s+\
Tg5HRnLkOCk9OdWXINmNSdWXJNGNedufESwC+\
8BLBkASxZAEsWwJIFsGQBLFkAN15TEmmTG68pCLdpuwNibJe8qZxNjZRS6vV6uHjxIj58+IB2u419+\
/bh48ePOHXqFF68eIFmc/Y/ur2pvE1uvAQ2NVJK6cePH9ja2sLCwgKuXLmCAwcO4N69e/j+/Tvm5+\
cr6Ze8qbxNbrwKEHWT3ycLYMkCWLIAliyAJQvgxksA/\
08WwJIFsGQBLFmAfwAjYK4B0oywFwAAAABJRU5ErkJggg==", "Width" -> 121, "Height" -> 
   317, "DataBaseline" -> 163, "DisplayPageWidth" -> 740, "Version" -> "1.2", 
   "Type" -> "Image"}]
}, Open  ]],

Cell["", "PageBreak",
 PageBreakBelow->True]
}, Open  ]],

Cell[CellGroupData[{

Cell["Ladder operators", "Section",
 CellChangeTimes->{{3.593254927301819*^9, 3.59325492743946*^9}, {
  3.5932550005931587`*^9, 3.593255002854574*^9}, {3.6639348919043093`*^9, 
  3.663934899144051*^9}, {3.6731484906175413`*^9, 3.673148492177457*^9}}],

Cell["\<\
We use a representation where the final state has its weight appended\
\>", "Text",
 CellChangeTimes->{{3.593265092750175*^9, 3.59326513109083*^9}, {
   3.593314491650482*^9, 3.593314499537685*^9}, 3.593405039411117*^9, {
   3.663935001743916*^9, 3.6639350023679647`*^9}}],

Cell[BoxData[
 RowBox[{
  RowBox[{"(*", " ", 
   RowBox[{
    RowBox[{
    "flip", " ", "a", " ", "spin", " ", "down", " ", "at", " ", "position", 
     " ", "i", " ", "in", " ", "basis", " ", "state", " ", "v", " ", "with", 
     " ", "coefficient", " ", 
     RowBox[{"\[Alpha]", ".", " ", "If"}], " ", "site", " ", "i", " ", 
     "already", " ", "holds", " ", "a", " ", "down", " ", "spin"}], ",", " ", 
    RowBox[{"return", " ", "v", " ", "with", " ", "weight", " ", "0"}]}], " ",
    "*)"}], "\[IndentingNewLine]", 
  RowBox[{
   RowBox[{
    RowBox[{
     RowBox[{"sminus", "[", 
      RowBox[{"i_", ",", "v_", ",", "\[Alpha]_"}], "]"}], ":=", 
     RowBox[{"Module", "[", "\[IndentingNewLine]", 
      RowBox[{
       RowBox[{"{", 
        RowBox[{"vec", ",", "c"}], "}"}], ",", "\[IndentingNewLine]", 
       RowBox[{
        RowBox[{"vec", "=", "v"}], ";", "\[IndentingNewLine]", 
        RowBox[{"c", "=", 
         RowBox[{"\[Alpha]", " ", 
          RowBox[{"If", "[", 
           RowBox[{
            RowBox[{
             RowBox[{"vec", "[", 
              RowBox[{"[", "i", "]"}], "]"}], "\[Equal]", 
             RowBox[{"-", "1"}]}], ",", "0", ",", "1"}], "]"}]}]}], ";", 
        "\[IndentingNewLine]", 
        RowBox[{
         RowBox[{"vec", "[", 
          RowBox[{"[", "i", "]"}], "]"}], "=", 
         RowBox[{"-", "1"}]}], ";", "\[IndentingNewLine]", 
        RowBox[{"Append", "[", 
         RowBox[{"vec", ",", "c"}], "]"}]}]}], "\[IndentingNewLine]", "]"}]}],
     ";"}], "\[IndentingNewLine]", 
   RowBox[{"(*", " ", 
    RowBox[{
     RowBox[{
     "flip", " ", "a", " ", "spin", " ", "up", " ", "at", " ", "position", 
      " ", "i", " ", "in", " ", "basis", " ", "state", " ", "v", " ", "with", 
      " ", "coefficient", " ", 
      RowBox[{"\[Alpha]", ".", " ", "If"}], " ", "site", " ", "i", " ", 
      "already", " ", "holds", " ", "an", " ", "up", " ", "spin"}], ",", " ", 
     RowBox[{"return", " ", "v", " ", "with", " ", "weight", " ", "0"}]}], 
    " ", "*)"}], "\[IndentingNewLine]", 
   RowBox[{
    RowBox[{"splus", "[", 
     RowBox[{"i_", ",", "v_", ",", "\[Alpha]_"}], "]"}], ":=", 
    RowBox[{"Module", "[", "\[IndentingNewLine]", 
     RowBox[{
      RowBox[{"{", 
       RowBox[{"vec", ",", "c"}], "}"}], ",", "\[IndentingNewLine]", 
      RowBox[{
       RowBox[{"vec", "=", "v"}], ";", "\[IndentingNewLine]", 
       RowBox[{"c", "=", 
        RowBox[{"\[Alpha]", " ", 
         RowBox[{"If", "[", 
          RowBox[{
           RowBox[{
            RowBox[{"vec", "[", 
             RowBox[{"[", "i", "]"}], "]"}], "\[Equal]", "1"}], ",", "0", ",",
            "1"}], "]"}]}]}], ";", "\[IndentingNewLine]", 
       RowBox[{
        RowBox[{"vec", "[", 
         RowBox[{"[", "i", "]"}], "]"}], "=", "1"}], ";", 
       "\[IndentingNewLine]", 
       RowBox[{"Append", "[", 
        RowBox[{"vec", ",", "c"}], "]"}]}]}], "\[IndentingNewLine]", 
     "]"}]}]}]}]], "Input",
 CellChangeTimes->{{3.593251603748302*^9, 3.593251850626382*^9}, {
  3.593251909191387*^9, 3.59325193193433*^9}, {3.5933143361183767`*^9, 
  3.5933143381084003`*^9}, {3.593314443390967*^9, 3.593314448472517*^9}, {
  3.593314820786182*^9, 3.593314960066712*^9}, {3.593315035511836*^9, 
  3.59331508089614*^9}, {3.593404723435794*^9, 3.593404726618389*^9}, {
  3.5934048004770403`*^9, 3.593404831681712*^9}, {3.663994374350644*^9, 
  3.663994474581258*^9}}],

Cell[CellGroupData[{

Cell["Operator products", "Subsection",
 CellChangeTimes->{{3.5934038661060867`*^9, 3.593403870604166*^9}, {
  3.66393500868983*^9, 3.663935009239892*^9}}],

Cell[TextData[{
 Cell[BoxData[
  FormBox[
   RowBox[{
    SubsuperscriptBox["S", "i", "+"], 
    SubsuperscriptBox["S", "j", "-"]}], TraditionalForm]]],
 ", ",
 Cell[BoxData[
  FormBox[
   RowBox[{
    SubsuperscriptBox["S", "i", "-"], 
    SubsuperscriptBox["S", "j", "+"]}], TraditionalForm]]],
 ", ",
 Cell[BoxData[
  FormBox[
   RowBox[{" ", 
    RowBox[{
     SubsuperscriptBox["S", "i", "z"], 
     SubsuperscriptBox["S", "j", "z"]}]}], TraditionalForm]]],
 "and mixed terms"
}], "Text",
 CellChangeTimes->{{3.593404409052967*^9, 3.593404618398945*^9}, {
  3.663068949342668*^9, 3.663068968421556*^9}, {3.663935241048544*^9, 
  3.663935242935389*^9}}],

Cell[TextData[{
 "Arguments: Bond, initial state, exchange matrix.\nReturn: final state with \
weight appended except for ",
 Cell[BoxData[
  FormBox[
   RowBox[{
    SubsuperscriptBox["S", "i", "z"], 
    SubsuperscriptBox["S", "j", "z"]}], TraditionalForm]]],
 " where the weight only is returned"
}], "Text",
 CellChangeTimes->{{3.663935073816531*^9, 3.663935110487858*^9}, {
  3.663935249767652*^9, 3.6639352600473948`*^9}, {3.663935297119327*^9, 
  3.6639353287112837`*^9}}],

Cell[BoxData[{
 RowBox[{
  RowBox[{
   RowBox[{"ClearAll", "[", 
    RowBox[{
    "hpm", ",", "hmp", ",", "hmm", ",", "hpp", ",", "hpz", ",", "hzp", ",", 
     "hmz", ",", "hzm", ",", "hzz"}], "]"}], ";"}], "\[IndentingNewLine]", 
  RowBox[{"(*", " ", 
   RowBox[{
    RowBox[{
    "input", " ", "vector", " ", "v", " ", "does", " ", "_not", "_", " ", 
     "have", " ", "a", " ", "weight", " ", "appended"}], ",", " ", 
    RowBox[{
    "output", " ", "vector", " ", "does", " ", "except", " ", "for", " ", 
     "zz", " ", "where", " ", "the", " ", "weight", " ", "only", " ", "is", 
     " ", "returned"}]}], " ", "*)"}]}], "\[IndentingNewLine]", 
 RowBox[{
  RowBox[{
   RowBox[{"hpm", "[", 
    RowBox[{
     RowBox[{"{", 
      RowBox[{"i_", ",", "j_"}], "}"}], ",", "v_", ",", "mat_"}], "]"}], ":=", 
   RowBox[{"Module", "[", "\[IndentingNewLine]", 
    RowBox[{
     RowBox[{"{", 
      RowBox[{"w", ",", "c", ",", "n"}], "}"}], ",", "\[IndentingNewLine]", 
     RowBox[{
      RowBox[{"n", "=", 
       RowBox[{"Length", "[", "v", "]"}]}], ";", "\[IndentingNewLine]", 
      RowBox[{"w", "=", 
       RowBox[{"sminus", "[", 
        RowBox[{"j", ",", "v", ",", "1"}], "]"}]}], ";", 
      "\[IndentingNewLine]", 
      RowBox[{"c", "=", 
       RowBox[{"w", "[", 
        RowBox[{"[", 
         RowBox[{"n", "+", "1"}], "]"}], "]"}]}], ";", "\[IndentingNewLine]", 
      RowBox[{"splus", "[", 
       RowBox[{"i", ",", 
        RowBox[{"w", "[", 
         RowBox[{"[", 
          RowBox[{";;", "n"}], "]"}], "]"}], ",", 
        RowBox[{"c", " ", 
         RowBox[{"mat", "[", 
          RowBox[{"[", 
           RowBox[{"1", ",", "2"}], "]"}], "]"}]}]}], "]"}]}]}], 
    "\[IndentingNewLine]", "]"}]}], ";"}], "\[IndentingNewLine]", 
 RowBox[{
  RowBox[{
   RowBox[{"hmp", "[", 
    RowBox[{
     RowBox[{"{", 
      RowBox[{"i_", ",", "j_"}], "}"}], ",", "v_", ",", "mat_"}], "]"}], ":=", 
   RowBox[{"Module", "[", "\[IndentingNewLine]", 
    RowBox[{
     RowBox[{"{", 
      RowBox[{"w", ",", "c", ",", "n"}], "}"}], ",", "\[IndentingNewLine]", 
     RowBox[{
      RowBox[{"n", "=", 
       RowBox[{"Length", "[", "v", "]"}]}], ";", "\[IndentingNewLine]", 
      RowBox[{"w", "=", 
       RowBox[{"splus", "[", 
        RowBox[{"j", ",", "v", ",", "1"}], "]"}]}], ";", 
      "\[IndentingNewLine]", 
      RowBox[{"c", "=", 
       RowBox[{"w", "[", 
        RowBox[{"[", 
         RowBox[{"n", "+", "1"}], "]"}], "]"}]}], ";", "\[IndentingNewLine]", 
      RowBox[{"sminus", "[", 
       RowBox[{"i", ",", 
        RowBox[{"w", "[", 
         RowBox[{"[", 
          RowBox[{";;", "n"}], "]"}], "]"}], ",", 
        RowBox[{"c", " ", 
         RowBox[{"mat", "[", 
          RowBox[{"[", 
           RowBox[{"2", ",", "1"}], "]"}], "]"}]}]}], "]"}]}]}], 
    "\[IndentingNewLine]", "]"}]}], ";"}], "\[IndentingNewLine]", 
 RowBox[{
  RowBox[{
   RowBox[{"hpp", "[", 
    RowBox[{
     RowBox[{"{", 
      RowBox[{"i_", ",", "j_"}], "}"}], ",", "v_", ",", "mat_"}], "]"}], ":=", 
   RowBox[{"Module", "[", "\[IndentingNewLine]", 
    RowBox[{
     RowBox[{"{", 
      RowBox[{"w", ",", "c", ",", "n"}], "}"}], ",", "\[IndentingNewLine]", 
     RowBox[{
      RowBox[{"n", "=", 
       RowBox[{"Length", "[", "v", "]"}]}], ";", "\[IndentingNewLine]", 
      RowBox[{"w", "=", 
       RowBox[{"splus", "[", 
        RowBox[{"j", ",", "v", ",", "1"}], "]"}]}], ";", 
      "\[IndentingNewLine]", 
      RowBox[{"c", "=", 
       RowBox[{"w", "[", 
        RowBox[{"[", 
         RowBox[{"n", "+", "1"}], "]"}], "]"}]}], ";", "\[IndentingNewLine]", 
      RowBox[{"splus", "[", 
       RowBox[{"i", ",", 
        RowBox[{"w", "[", 
         RowBox[{"[", 
          RowBox[{";;", "n"}], "]"}], "]"}], ",", 
        RowBox[{"c", " ", 
         RowBox[{"mat", "[", 
          RowBox[{"[", 
           RowBox[{"1", ",", "1"}], "]"}], "]"}]}]}], "]"}]}]}], 
    "\[IndentingNewLine]", "]"}]}], ";"}], "\[IndentingNewLine]", 
 RowBox[{
  RowBox[{
   RowBox[{"hmm", "[", 
    RowBox[{
     RowBox[{"{", 
      RowBox[{"i_", ",", "j_"}], "}"}], ",", "v_", ",", "mat_"}], "]"}], ":=", 
   RowBox[{"Module", "[", "\[IndentingNewLine]", 
    RowBox[{
     RowBox[{"{", 
      RowBox[{"w", ",", "c", ",", "n"}], "}"}], ",", "\[IndentingNewLine]", 
     RowBox[{
      RowBox[{"n", "=", 
       RowBox[{"Length", "[", "v", "]"}]}], ";", "\[IndentingNewLine]", 
      RowBox[{"w", "=", 
       RowBox[{"sminus", "[", 
        RowBox[{"j", ",", "v", ",", "1"}], "]"}]}], ";", 
      "\[IndentingNewLine]", 
      RowBox[{"c", "=", 
       RowBox[{"w", "[", 
        RowBox[{"[", 
         RowBox[{"n", "+", "1"}], "]"}], "]"}]}], ";", "\[IndentingNewLine]", 
      RowBox[{"sminus", "[", 
       RowBox[{"i", ",", 
        RowBox[{"w", "[", 
         RowBox[{"[", 
          RowBox[{";;", "n"}], "]"}], "]"}], ",", 
        RowBox[{"c", " ", 
         RowBox[{"mat", "[", 
          RowBox[{"[", 
           RowBox[{"2", ",", "2"}], "]"}], "]"}]}]}], "]"}]}]}], 
    "\[IndentingNewLine]", "]"}]}], ";"}], "\[IndentingNewLine]", 
 RowBox[{
  RowBox[{
   RowBox[{"hpz", "[", 
    RowBox[{
     RowBox[{"{", 
      RowBox[{"i_", ",", "j_"}], "}"}], ",", "v_", ",", "mat_"}], "]"}], ":=", 
   RowBox[{"Module", "[", "\[IndentingNewLine]", 
    RowBox[{
     RowBox[{"{", 
      RowBox[{"w", ",", "c", ",", "n"}], "}"}], ",", "\[IndentingNewLine]", 
     RowBox[{
      RowBox[{"n", "=", 
       RowBox[{"Length", "[", "v", "]"}]}], ";", "\[IndentingNewLine]", 
      RowBox[{"splus", "[", 
       RowBox[{"i", ",", "v", ",", 
        RowBox[{
         RowBox[{"mat", "[", 
          RowBox[{"[", 
           RowBox[{"1", ",", "3"}], "]"}], "]"}], 
         RowBox[{
          RowBox[{"v", "[", 
           RowBox[{"[", "j", "]"}], "]"}], "/", "2"}]}]}], "]"}]}]}], 
    "\[IndentingNewLine]", "]"}]}], ";"}], "\[IndentingNewLine]", 
 RowBox[{
  RowBox[{
   RowBox[{"hzp", "[", 
    RowBox[{
     RowBox[{"{", 
      RowBox[{"i_", ",", "j_"}], "}"}], ",", "v_", ",", "mat_"}], "]"}], ":=", 
   RowBox[{"Module", "[", "\[IndentingNewLine]", 
    RowBox[{
     RowBox[{"{", 
      RowBox[{"w", ",", "c", ",", "n"}], "}"}], ",", "\[IndentingNewLine]", 
     RowBox[{
      RowBox[{"n", "=", 
       RowBox[{"Length", "[", "v", "]"}]}], ";", "\[IndentingNewLine]", 
      RowBox[{"splus", "[", 
       RowBox[{"j", ",", "v", ",", 
        RowBox[{
         RowBox[{"mat", "[", 
          RowBox[{"[", 
           RowBox[{"3", ",", "1"}], "]"}], "]"}], 
         RowBox[{
          RowBox[{"v", "[", 
           RowBox[{"[", "i", "]"}], "]"}], "/", "2"}]}]}], "]"}]}]}], 
    "\[IndentingNewLine]", "]"}]}], ";"}], "\[IndentingNewLine]", 
 RowBox[{
  RowBox[{
   RowBox[{"hmz", "[", 
    RowBox[{
     RowBox[{"{", 
      RowBox[{"i_", ",", "j_"}], "}"}], ",", "v_", ",", "mat_"}], "]"}], ":=", 
   RowBox[{"Module", "[", "\[IndentingNewLine]", 
    RowBox[{
     RowBox[{"{", 
      RowBox[{"w", ",", "c", ",", "n"}], "}"}], ",", "\[IndentingNewLine]", 
     RowBox[{
      RowBox[{"n", "=", 
       RowBox[{"Length", "[", "v", "]"}]}], ";", "\[IndentingNewLine]", 
      RowBox[{"sminus", "[", 
       RowBox[{"i", ",", "v", ",", 
        RowBox[{
         RowBox[{"mat", "[", 
          RowBox[{"[", 
           RowBox[{"2", ",", "3"}], "]"}], "]"}], 
         RowBox[{
          RowBox[{"v", "[", 
           RowBox[{"[", "j", "]"}], "]"}], "/", "2"}]}]}], "]"}]}]}], 
    "\[IndentingNewLine]", "]"}]}], ";"}], "\[IndentingNewLine]", 
 RowBox[{
  RowBox[{
   RowBox[{"hzm", "[", 
    RowBox[{
     RowBox[{"{", 
      RowBox[{"i_", ",", "j_"}], "}"}], ",", "v_", ",", "mat_"}], "]"}], ":=", 
   RowBox[{"Module", "[", "\[IndentingNewLine]", 
    RowBox[{
     RowBox[{"{", 
      RowBox[{"w", ",", "c", ",", "n"}], "}"}], ",", "\[IndentingNewLine]", 
     RowBox[{
      RowBox[{"n", "=", 
       RowBox[{"Length", "[", "v", "]"}]}], ";", "\[IndentingNewLine]", 
      RowBox[{"sminus", "[", 
       RowBox[{"j", ",", "v", ",", 
        RowBox[{
         RowBox[{"mat", "[", 
          RowBox[{"[", 
           RowBox[{"3", ",", "2"}], "]"}], "]"}], 
         RowBox[{
          RowBox[{"v", "[", 
           RowBox[{"[", "i", "]"}], "]"}], "/", "2"}]}]}], "]"}]}]}], 
    "\[IndentingNewLine]", "]"}]}], ";"}], "\[IndentingNewLine]", 
 RowBox[{
  RowBox[{
   RowBox[{"hzz", "[", 
    RowBox[{
     RowBox[{"{", 
      RowBox[{"i_", ",", "j_"}], "}"}], ",", "v_", ",", "mat_"}], "]"}], ":=", 
   RowBox[{
    RowBox[{"v", "[", 
     RowBox[{"[", "i", "]"}], "]"}], 
    RowBox[{"v", "[", 
     RowBox[{"[", "j", "]"}], "]"}], 
    RowBox[{
     RowBox[{"mat", "[", 
      RowBox[{"[", 
       RowBox[{"3", ",", "3"}], "]"}], "]"}], "/", "4"}]}]}], ";"}]}], "Input",
 CellChangeTimes->{{3.593403728902584*^9, 3.5934038372609787`*^9}, 
   3.593403889034795*^9, {3.593403944294855*^9, 3.593403948185364*^9}, {
   3.593404217882304*^9, 3.5934042181866302`*^9}, {3.5934043618153753`*^9, 
   3.593404401098208*^9}, {3.593404507074286*^9, 3.593404513621122*^9}, {
   3.593404956737874*^9, 3.593404968143896*^9}, {3.6630506210312023`*^9, 
   3.663050652013125*^9}, {3.663051364060458*^9, 3.6630513900919113`*^9}, {
   3.6630516516591988`*^9, 3.6630516927554827`*^9}, {3.6630517924033403`*^9, 
   3.663051800218328*^9}, {3.6630662429724503`*^9, 3.66306629440303*^9}, {
   3.6630685666408854`*^9, 3.663068626662846*^9}, {3.66306867089648*^9, 
   3.663068900830523*^9}, {3.663068980312385*^9, 3.663069091469878*^9}, {
   3.663069151464293*^9, 3.663069173406659*^9}, {3.6639360455206337`*^9, 
   3.663936045614299*^9}, {3.663936086383277*^9, 3.663936093142551*^9}, {
   3.663936125550671*^9, 3.663936143478263*^9}}],

Cell[CellGroupData[{

Cell["Matrices in ladder basis, weird", "Subsubsection",
 CellChangeTimes->{{3.663066351243374*^9, 3.663066358106254*^9}, {
  3.6630668594263*^9, 3.663066861057288*^9}, {3.6639349902158613`*^9, 
  3.663934995055941*^9}}],

Cell[TextData[{
 "In order to diagonalize the Hamiltonian, we transform the exchange tensors \
from the Pauli basis to our ladder representation with ",
 Cell[BoxData[
  FormBox[
   SuperscriptBox[
    SubscriptBox["L", "i"], "\[Alpha]"], TraditionalForm]]],
 " = ",
 Cell[BoxData[
  FormBox[
   SuperscriptBox[
    SubscriptBox["T", "\[Alpha]\[Beta]"], 
    RowBox[{"-", "1"}]], TraditionalForm]]],
 Cell[BoxData[
  FormBox[
   SuperscriptBox[
    SubscriptBox["S", "i"], "\[Beta]"], TraditionalForm]]]
}], "Text",
 CellChangeTimes->{{3.663066065323585*^9, 3.663066129298904*^9}, {
  3.663067106858761*^9, 3.663067137536907*^9}, {3.663068033025119*^9, 
  3.663068035927012*^9}, {3.663934799856448*^9, 3.6639348463043137`*^9}, {
  3.6639362628055363`*^9, 3.663936264437525*^9}, {3.67306377220475*^9, 
  3.673063944244361*^9}, {3.673063982948432*^9, 3.673063997804207*^9}, {
  3.6730640761888037`*^9, 3.6730640769880342`*^9}, {3.673149419168034*^9, 
  3.67314942078263*^9}}],

Cell[CellGroupData[{

Cell[BoxData[
 RowBox[{"TraditionalForm", "[", 
  RowBox[{"tmat", "=", 
   RowBox[{"Inverse", "@", 
    RowBox[{"{", 
     RowBox[{
      RowBox[{"{", 
       RowBox[{"1", ",", "I", ",", "0"}], "}"}], ",", 
      RowBox[{"{", 
       RowBox[{"1", ",", 
        RowBox[{"-", "I"}], ",", "0"}], "}"}], ",", 
      RowBox[{"{", 
       RowBox[{"0", ",", "0", ",", "1"}], "}"}]}], "}"}]}]}], "]"}]], "Input",
 CellChangeTimes->{{3.66305042721867*^9, 3.663050455101177*^9}, {
  3.663065635676818*^9, 3.6630656598438673`*^9}, {3.663066084339148*^9, 
  3.6630660866590014`*^9}, {3.6630661505239573`*^9, 3.663066153010911*^9}, {
  3.663936214454708*^9, 3.6639362171977882`*^9}}],

Cell[BoxData[
 FormBox[
  RowBox[{"(", "\[NoBreak]", GridBox[{
     {
      FractionBox["1", "2"], 
      FractionBox["1", "2"], "0"},
     {
      RowBox[{"-", 
       FractionBox["\[ImaginaryI]", "2"]}], 
      FractionBox["\[ImaginaryI]", "2"], "0"},
     {"0", "0", "1"}
    },
    GridBoxAlignment->{
     "Columns" -> {{Center}}, "ColumnsIndexed" -> {}, "Rows" -> {{Baseline}}, 
      "RowsIndexed" -> {}},
    GridBoxSpacings->{"Columns" -> {
        Offset[0.27999999999999997`], {
         Offset[0.7]}, 
        Offset[0.27999999999999997`]}, "ColumnsIndexed" -> {}, "Rows" -> {
        Offset[0.2], {
         Offset[0.4]}, 
        Offset[0.2]}, "RowsIndexed" -> {}}], "\[NoBreak]", ")"}], 
  TraditionalForm]], "Output",
 CellChangeTimes->{
  3.663050455815879*^9, 3.66305155995813*^9, {3.66306564897165*^9, 
   3.66306566028327*^9}, {3.6630661435294657`*^9, 3.663066153576271*^9}, 
   3.663925171735214*^9, 3.663934453167048*^9, 3.663936218057991*^9, 
   3.6639916950021467`*^9, 3.6639925717717047`*^9, 3.663992685958631*^9, 
   3.6640123354513187`*^9, 3.664016299319964*^9, 3.664016400822353*^9, 
   3.664017466629869*^9, 3.664019611754579*^9, 3.664079563451145*^9, 
   3.664107189129405*^9, 3.664107258523025*^9, 3.664107384375486*^9, 
   3.664107417121808*^9, 3.664168587777431*^9, 3.6641756977835493`*^9, 
   3.664176088875939*^9, 3.664187941761714*^9, 3.664187985263199*^9, 
   3.6641896284037867`*^9, 3.664194272757257*^9, 3.6641948592109613`*^9, 
   3.664195049237987*^9, 3.6641950900726233`*^9, 3.664195195444201*^9, 
   3.664199100781218*^9, 3.664199770333549*^9, 3.664200170829589*^9, 
   3.6642024247584343`*^9, 3.664275305881001*^9, 3.673064735003064*^9, 
   3.673065218475675*^9, 3.6730652841969624`*^9, 3.673149498965044*^9, 
   3.673149717815043*^9, 3.673149991977075*^9, 3.673151015671568*^9, 
   3.673168211603467*^9, 3.673171848393567*^9, 3.6763437566400504`*^9, 
   3.676343984930852*^9}]
}, Open  ]],

Cell[CellGroupData[{

Cell[BoxData[
 RowBox[{"TableForm", "[", 
  RowBox[{
   RowBox[{
    RowBox[{"{", "\[IndentingNewLine]", 
     RowBox[{
      RowBox[{"MatrixForm", "[", 
       RowBox[{"{", "#", "}"}], "]"}], ",", "\[IndentingNewLine]", 
      RowBox[{"MatrixForm", "@", 
       RowBox[{"Simplify", "[", 
        RowBox[{
         RowBox[{"Transpose", "[", "tmat", "]"}], " ", ".", 
         RowBox[{"j", "[", "#", "]"}], ".", "tmat"}], "]"}]}]}], 
     "\[IndentingNewLine]", "}"}], "&"}], "/@", "bonds"}], "]"}]], "Input",
 CellChangeTimes->{{3.663050479118513*^9, 3.66305049022908*^9}, {
  3.66305106578106*^9, 3.6630510826678343`*^9}, {3.6630511138528433`*^9, 
  3.663051138587099*^9}, {3.66305117192479*^9, 3.663051178851665*^9}, {
  3.6630523397688007`*^9, 3.663052347188452*^9}, {3.6630665179794407`*^9, 
  3.6630665995621223`*^9}, {3.663066903418956*^9, 3.663066906002241*^9}, {
  3.663066939218688*^9, 3.663066975721546*^9}, {3.663934974377304*^9, 
  3.663934979704523*^9}, {3.663935807776848*^9, 3.663935886798338*^9}, {
  3.664019573418356*^9, 3.6640195786720743`*^9}}],

Cell[BoxData[
 TagBox[GridBox[{
    {
     TagBox[
      RowBox[{"(", "\[NoBreak]", GridBox[{
         {"1", "2"}
        },
        GridBoxAlignment->{
         "Columns" -> {{Center}}, "ColumnsIndexed" -> {}, 
          "Rows" -> {{Baseline}}, "RowsIndexed" -> {}},
        GridBoxSpacings->{"Columns" -> {
            Offset[0.27999999999999997`], {
             Offset[0.7]}, 
            Offset[0.27999999999999997`]}, "ColumnsIndexed" -> {}, "Rows" -> {
            Offset[0.2], {
             Offset[0.4]}, 
            Offset[0.2]}, "RowsIndexed" -> {}}], "\[NoBreak]", ")"}],
      Function[BoxForm`e$, 
       MatrixForm[BoxForm`e$]]], 
     TagBox[
      RowBox[{"(", "\[NoBreak]", GridBox[{
         {"0", 
          FractionBox["jxy", "2"], 
          RowBox[{
           RowBox[{"(", 
            RowBox[{
             RowBox[{"-", 
              FractionBox["1", "2"]}], "+", 
             FractionBox["\[ImaginaryI]", "2"]}], ")"}], " ", "jdm"}]},
         {
          FractionBox["jxy", "2"], "0", 
          RowBox[{
           RowBox[{"(", 
            RowBox[{
             RowBox[{"-", 
              FractionBox["1", "2"]}], "-", 
             FractionBox["\[ImaginaryI]", "2"]}], ")"}], " ", "jdm"}]},
         {
          RowBox[{
           RowBox[{"(", 
            RowBox[{
             FractionBox["1", "2"], "-", 
             FractionBox["\[ImaginaryI]", "2"]}], ")"}], " ", "jdm"}], 
          RowBox[{
           RowBox[{"(", 
            RowBox[{
             FractionBox["1", "2"], "+", 
             FractionBox["\[ImaginaryI]", "2"]}], ")"}], " ", "jdm"}], "jz"}
        },
        GridBoxAlignment->{
         "Columns" -> {{Center}}, "ColumnsIndexed" -> {}, 
          "Rows" -> {{Baseline}}, "RowsIndexed" -> {}},
        GridBoxSpacings->{"Columns" -> {
            Offset[0.27999999999999997`], {
             Offset[0.7]}, 
            Offset[0.27999999999999997`]}, "ColumnsIndexed" -> {}, "Rows" -> {
            Offset[0.2], {
             Offset[0.4]}, 
            Offset[0.2]}, "RowsIndexed" -> {}}], "\[NoBreak]", ")"}],
      Function[BoxForm`e$, 
       MatrixForm[BoxForm`e$]]]},
    {
     TagBox[
      RowBox[{"(", "\[NoBreak]", GridBox[{
         {"1", "3"}
        },
        GridBoxAlignment->{
         "Columns" -> {{Center}}, "ColumnsIndexed" -> {}, 
          "Rows" -> {{Baseline}}, "RowsIndexed" -> {}},
        GridBoxSpacings->{"Columns" -> {
            Offset[0.27999999999999997`], {
             Offset[0.7]}, 
            Offset[0.27999999999999997`]}, "ColumnsIndexed" -> {}, "Rows" -> {
            Offset[0.2], {
             Offset[0.4]}, 
            Offset[0.2]}, "RowsIndexed" -> {}}], "\[NoBreak]", ")"}],
      Function[BoxForm`e$, 
       MatrixForm[BoxForm`e$]]], 
     TagBox[
      RowBox[{"(", "\[NoBreak]", GridBox[{
         {
          FractionBox[
           RowBox[{"jxy", "-", "jz"}], "4"], 
          RowBox[{
           FractionBox["1", "4"], " ", 
           RowBox[{"(", 
            RowBox[{
             RowBox[{
              RowBox[{"-", "2"}], " ", "\[ImaginaryI]", " ", "jdm"}], "+", 
             "jxy", "+", "jz"}], ")"}]}], 
          RowBox[{"-", 
           FractionBox[
            RowBox[{"\[ImaginaryI]", " ", "jdm"}], "2"]}]},
         {
          RowBox[{
           FractionBox["1", "4"], " ", 
           RowBox[{"(", 
            RowBox[{
             RowBox[{"2", " ", "\[ImaginaryI]", " ", "jdm"}], "+", "jxy", "+",
              "jz"}], ")"}]}], 
          FractionBox[
           RowBox[{"jxy", "-", "jz"}], "4"], 
          FractionBox[
           RowBox[{"\[ImaginaryI]", " ", "jdm"}], "2"]},
         {
          FractionBox[
           RowBox[{"\[ImaginaryI]", " ", "jdm"}], "2"], 
          RowBox[{"-", 
           FractionBox[
            RowBox[{"\[ImaginaryI]", " ", "jdm"}], "2"]}], "jxy"}
        },
        GridBoxAlignment->{
         "Columns" -> {{Center}}, "ColumnsIndexed" -> {}, 
          "Rows" -> {{Baseline}}, "RowsIndexed" -> {}},
        GridBoxSpacings->{"Columns" -> {
            Offset[0.27999999999999997`], {
             Offset[0.7]}, 
            Offset[0.27999999999999997`]}, "ColumnsIndexed" -> {}, "Rows" -> {
            Offset[0.2], {
             Offset[0.4]}, 
            Offset[0.2]}, "RowsIndexed" -> {}}], "\[NoBreak]", ")"}],
      Function[BoxForm`e$, 
       MatrixForm[BoxForm`e$]]]},
    {
     TagBox[
      RowBox[{"(", "\[NoBreak]", GridBox[{
         {"1", "4"}
        },
        GridBoxAlignment->{
         "Columns" -> {{Center}}, "ColumnsIndexed" -> {}, 
          "Rows" -> {{Baseline}}, "RowsIndexed" -> {}},
        GridBoxSpacings->{"Columns" -> {
            Offset[0.27999999999999997`], {
             Offset[0.7]}, 
            Offset[0.27999999999999997`]}, "ColumnsIndexed" -> {}, "Rows" -> {
            Offset[0.2], {
             Offset[0.4]}, 
            Offset[0.2]}, "RowsIndexed" -> {}}], "\[NoBreak]", ")"}],
      Function[BoxForm`e$, 
       MatrixForm[BoxForm`e$]]], 
     TagBox[
      RowBox[{"(", "\[NoBreak]", GridBox[{
         {
          RowBox[{
           FractionBox["1", "4"], " ", 
           RowBox[{"(", 
            RowBox[{
             RowBox[{"-", "jxy"}], "+", "jz"}], ")"}]}], 
          RowBox[{
           FractionBox["1", "4"], " ", 
           RowBox[{"(", 
            RowBox[{
             RowBox[{"2", " ", "\[ImaginaryI]", " ", "jdm"}], "+", "jxy", "+",
              "jz"}], ")"}]}], 
          FractionBox["jdm", "2"]},
         {
          RowBox[{
           FractionBox["1", "4"], " ", 
           RowBox[{"(", 
            RowBox[{
             RowBox[{
              RowBox[{"-", "2"}], " ", "\[ImaginaryI]", " ", "jdm"}], "+", 
             "jxy", "+", "jz"}], ")"}]}], 
          RowBox[{
           FractionBox["1", "4"], " ", 
           RowBox[{"(", 
            RowBox[{
             RowBox[{"-", "jxy"}], "+", "jz"}], ")"}]}], 
          FractionBox["jdm", "2"]},
         {
          RowBox[{"-", 
           FractionBox["jdm", "2"]}], 
          RowBox[{"-", 
           FractionBox["jdm", "2"]}], "jxy"}
        },
        GridBoxAlignment->{
         "Columns" -> {{Center}}, "ColumnsIndexed" -> {}, 
          "Rows" -> {{Baseline}}, "RowsIndexed" -> {}},
        GridBoxSpacings->{"Columns" -> {
            Offset[0.27999999999999997`], {
             Offset[0.7]}, 
            Offset[0.27999999999999997`]}, "ColumnsIndexed" -> {}, "Rows" -> {
            Offset[0.2], {
             Offset[0.4]}, 
            Offset[0.2]}, "RowsIndexed" -> {}}], "\[NoBreak]", ")"}],
      Function[BoxForm`e$, 
       MatrixForm[BoxForm`e$]]]},
    {
     TagBox[
      RowBox[{"(", "\[NoBreak]", GridBox[{
         {"2", "3"}
        },
        GridBoxAlignment->{
         "Columns" -> {{Center}}, "ColumnsIndexed" -> {}, 
          "Rows" -> {{Baseline}}, "RowsIndexed" -> {}},
        GridBoxSpacings->{"Columns" -> {
            Offset[0.27999999999999997`], {
             Offset[0.7]}, 
            Offset[0.27999999999999997`]}, "ColumnsIndexed" -> {}, "Rows" -> {
            Offset[0.2], {
             Offset[0.4]}, 
            Offset[0.2]}, "RowsIndexed" -> {}}], "\[NoBreak]", ")"}],
      Function[BoxForm`e$, 
       MatrixForm[BoxForm`e$]]], 
     TagBox[
      RowBox[{"(", "\[NoBreak]", GridBox[{
         {
          RowBox[{
           FractionBox["1", "4"], " ", 
           RowBox[{"(", 
            RowBox[{
             RowBox[{"-", "jxy"}], "+", "jz"}], ")"}]}], 
          RowBox[{
           FractionBox["1", "4"], " ", 
           RowBox[{"(", 
            RowBox[{
             RowBox[{"2", " ", "\[ImaginaryI]", " ", "jdm"}], "+", "jxy", "+",
              "jz"}], ")"}]}], 
          RowBox[{"-", 
           FractionBox["jdm", "2"]}]},
         {
          RowBox[{
           FractionBox["1", "4"], " ", 
           RowBox[{"(", 
            RowBox[{
             RowBox[{
              RowBox[{"-", "2"}], " ", "\[ImaginaryI]", " ", "jdm"}], "+", 
             "jxy", "+", "jz"}], ")"}]}], 
          RowBox[{
           FractionBox["1", "4"], " ", 
           RowBox[{"(", 
            RowBox[{
             RowBox[{"-", "jxy"}], "+", "jz"}], ")"}]}], 
          RowBox[{"-", 
           FractionBox["jdm", "2"]}]},
         {
          FractionBox["jdm", "2"], 
          FractionBox["jdm", "2"], "jxy"}
        },
        GridBoxAlignment->{
         "Columns" -> {{Center}}, "ColumnsIndexed" -> {}, 
          "Rows" -> {{Baseline}}, "RowsIndexed" -> {}},
        GridBoxSpacings->{"Columns" -> {
            Offset[0.27999999999999997`], {
             Offset[0.7]}, 
            Offset[0.27999999999999997`]}, "ColumnsIndexed" -> {}, "Rows" -> {
            Offset[0.2], {
             Offset[0.4]}, 
            Offset[0.2]}, "RowsIndexed" -> {}}], "\[NoBreak]", ")"}],
      Function[BoxForm`e$, 
       MatrixForm[BoxForm`e$]]]},
    {
     TagBox[
      RowBox[{"(", "\[NoBreak]", GridBox[{
         {"2", "4"}
        },
        GridBoxAlignment->{
         "Columns" -> {{Center}}, "ColumnsIndexed" -> {}, 
          "Rows" -> {{Baseline}}, "RowsIndexed" -> {}},
        GridBoxSpacings->{"Columns" -> {
            Offset[0.27999999999999997`], {
             Offset[0.7]}, 
            Offset[0.27999999999999997`]}, "ColumnsIndexed" -> {}, "Rows" -> {
            Offset[0.2], {
             Offset[0.4]}, 
            Offset[0.2]}, "RowsIndexed" -> {}}], "\[NoBreak]", ")"}],
      Function[BoxForm`e$, 
       MatrixForm[BoxForm`e$]]], 
     TagBox[
      RowBox[{"(", "\[NoBreak]", GridBox[{
         {
          FractionBox[
           RowBox[{"jxy", "-", "jz"}], "4"], 
          RowBox[{
           FractionBox["1", "4"], " ", 
           RowBox[{"(", 
            RowBox[{
             RowBox[{
              RowBox[{"-", "2"}], " ", "\[ImaginaryI]", " ", "jdm"}], "+", 
             "jxy", "+", "jz"}], ")"}]}], 
          FractionBox[
           RowBox[{"\[ImaginaryI]", " ", "jdm"}], "2"]},
         {
          RowBox[{
           FractionBox["1", "4"], " ", 
           RowBox[{"(", 
            RowBox[{
             RowBox[{"2", " ", "\[ImaginaryI]", " ", "jdm"}], "+", "jxy", "+",
              "jz"}], ")"}]}], 
          FractionBox[
           RowBox[{"jxy", "-", "jz"}], "4"], 
          RowBox[{"-", 
           FractionBox[
            RowBox[{"\[ImaginaryI]", " ", "jdm"}], "2"]}]},
         {
          RowBox[{"-", 
           FractionBox[
            RowBox[{"\[ImaginaryI]", " ", "jdm"}], "2"]}], 
          FractionBox[
           RowBox[{"\[ImaginaryI]", " ", "jdm"}], "2"], "jxy"}
        },
        GridBoxAlignment->{
         "Columns" -> {{Center}}, "ColumnsIndexed" -> {}, 
          "Rows" -> {{Baseline}}, "RowsIndexed" -> {}},
        GridBoxSpacings->{"Columns" -> {
            Offset[0.27999999999999997`], {
             Offset[0.7]}, 
            Offset[0.27999999999999997`]}, "ColumnsIndexed" -> {}, "Rows" -> {
            Offset[0.2], {
             Offset[0.4]}, 
            Offset[0.2]}, "RowsIndexed" -> {}}], "\[NoBreak]", ")"}],
      Function[BoxForm`e$, 
       MatrixForm[BoxForm`e$]]]},
    {
     TagBox[
      RowBox[{"(", "\[NoBreak]", GridBox[{
         {"3", "4"}
        },
        GridBoxAlignment->{
         "Columns" -> {{Center}}, "ColumnsIndexed" -> {}, 
          "Rows" -> {{Baseline}}, "RowsIndexed" -> {}},
        GridBoxSpacings->{"Columns" -> {
            Offset[0.27999999999999997`], {
             Offset[0.7]}, 
            Offset[0.27999999999999997`]}, "ColumnsIndexed" -> {}, "Rows" -> {
            Offset[0.2], {
             Offset[0.4]}, 
            Offset[0.2]}, "RowsIndexed" -> {}}], "\[NoBreak]", ")"}],
      Function[BoxForm`e$, 
       MatrixForm[BoxForm`e$]]], 
     TagBox[
      RowBox[{"(", "\[NoBreak]", GridBox[{
         {"0", 
          FractionBox["jxy", "2"], 
          RowBox[{
           RowBox[{"(", 
            RowBox[{
             RowBox[{"-", 
              FractionBox["1", "2"]}], "-", 
             FractionBox["\[ImaginaryI]", "2"]}], ")"}], " ", "jdm"}]},
         {
          FractionBox["jxy", "2"], "0", 
          RowBox[{
           RowBox[{"(", 
            RowBox[{
             RowBox[{"-", 
              FractionBox["1", "2"]}], "+", 
             FractionBox["\[ImaginaryI]", "2"]}], ")"}], " ", "jdm"}]},
         {
          RowBox[{
           RowBox[{"(", 
            RowBox[{
             FractionBox["1", "2"], "+", 
             FractionBox["\[ImaginaryI]", "2"]}], ")"}], " ", "jdm"}], 
          RowBox[{
           RowBox[{"(", 
            RowBox[{
             FractionBox["1", "2"], "-", 
             FractionBox["\[ImaginaryI]", "2"]}], ")"}], " ", "jdm"}], "jz"}
        },
        GridBoxAlignment->{
         "Columns" -> {{Center}}, "ColumnsIndexed" -> {}, 
          "Rows" -> {{Baseline}}, "RowsIndexed" -> {}},
        GridBoxSpacings->{"Columns" -> {
            Offset[0.27999999999999997`], {
             Offset[0.7]}, 
            Offset[0.27999999999999997`]}, "ColumnsIndexed" -> {}, "Rows" -> {
            Offset[0.2], {
             Offset[0.4]}, 
            Offset[0.2]}, "RowsIndexed" -> {}}], "\[NoBreak]", ")"}],
      Function[BoxForm`e$, 
       MatrixForm[BoxForm`e$]]]}
   },
   GridBoxAlignment->{
    "Columns" -> {{Left}}, "ColumnsIndexed" -> {}, "Rows" -> {{Baseline}}, 
     "RowsIndexed" -> {}},
   GridBoxSpacings->{"Columns" -> {
       Offset[0.27999999999999997`], {
        Offset[2.0999999999999996`]}, 
       Offset[0.27999999999999997`]}, "ColumnsIndexed" -> {}, "Rows" -> {
       Offset[0.2], {
        Offset[0.4]}, 
       Offset[0.2]}, "RowsIndexed" -> {}}],
  Function[BoxForm`e$, 
   TableForm[BoxForm`e$]]]], "Output",
 CellChangeTimes->{
  3.663050491050474*^9, 3.663051085586038*^9, {3.663051116075027*^9, 
   3.663051139449267*^9}, 3.663051179421955*^9, 3.663051567422311*^9, 
   3.663052347858904*^9, {3.663066523548727*^9, 3.663066599922545*^9}, 
   3.663066906364542*^9, {3.663066940408238*^9, 3.663066976327092*^9}, 
   3.663925171828229*^9, 3.6639344533402987`*^9, 3.66393498026761*^9, {
   3.66393583319545*^9, 3.663935854816986*^9}, 3.663935887748808*^9, 
   3.6639361679985943`*^9, 3.663991695123843*^9, 3.663992571884018*^9, 
   3.663992686063493*^9, 3.6640123355623417`*^9, 3.66401629943053*^9, 
   3.664016400934874*^9, 3.6640174667350283`*^9, 3.6640195793645153`*^9, 
   3.664019611862032*^9, 3.664079563579514*^9, 3.664107101972308*^9, 
   3.66410718925851*^9, 3.664107258638693*^9, 3.6641073844929028`*^9, 
   3.664107417243519*^9, 3.664168587890111*^9, 3.66417569790203*^9, 
   3.664176088990513*^9, 3.664187941861321*^9, 3.664187985489092*^9, 
   3.6641896285027323`*^9, 3.664194272892272*^9, 3.6641948593479023`*^9, 
   3.66419504937634*^9, 3.6641950902036743`*^9, 3.6641951955852613`*^9, 
   3.664199100958386*^9, 3.664199770494401*^9, 3.664200170983984*^9, 
   3.664202424917315*^9, 3.664275306018702*^9, 3.673064735148304*^9, 
   3.673065218621663*^9, 3.673065284344204*^9, 3.673149499109685*^9, 
   3.673149717958928*^9, 3.673149992120881*^9, 3.673151015819227*^9, 
   3.673168211750763*^9, 3.673171848546833*^9, 3.6763437568116508`*^9, 
   3.6763439850556517`*^9}]
}, Open  ]],

Cell["", "PageBreak",
 PageBreakBelow->True]
}, Open  ]]
}, Open  ]]
}, Open  ]],

Cell[CellGroupData[{

Cell["Hamiltonian matrix", "Section",
 CellChangeTimes->{{3.663069230173888*^9, 3.6630692359172173`*^9}, {
  3.663994643077305*^9, 3.6639946467323427`*^9}}],

Cell["\<\
General procedure: walk through the basis states. For each basis state i, \
walk through the Hamiltonian operator products. Apply the operator product to \
the basis state i. If the weight returned is nonzero, search for the index j \
of the target state. Add the weight at position (j,i) to the Hamiltonian \
matrix.\
\>", "Text",
 CellChangeTimes->{{3.663994058837727*^9, 3.663994170445526*^9}, {
  3.663994530789538*^9, 3.663994631012765*^9}, {3.66399503910152*^9, 
  3.663995039387672*^9}}],

Cell[BoxData[
 RowBox[{
  RowBox[{"(*", " ", 
   RowBox[{
    RowBox[{"apply", " ", "operator", " ", 
     RowBox[{"product", ".", " ", 
      RowBox[{"arguments", ":", "\[IndentingNewLine]", 
       RowBox[{"op", " ", "-", " ", 
        RowBox[{"operator", " ", "product"}]}]}]}]}], ",", " ", 
    RowBox[{"bond", " ", "-", " ", 
     RowBox[{"bond", " ", "indices"}]}], ",", " ", 
    RowBox[{"state", " ", "-", " ", 
     RowBox[{"initial", " ", "state"}]}], ",", " ", 
    RowBox[{"mat", " ", "-", " ", 
     RowBox[{
     "coefficient", " ", "of", " ", "the", " ", "operator", " ", 
      "product"}]}], ",", " ", 
    RowBox[{"ham", " ", "-", " ", 
     RowBox[{
     "Hamiltonian", " ", "matrix", " ", "to", " ", "be", " ", "updated"}]}], 
    ",", " ", 
    RowBox[{"basis", " ", "-", " ", "basis"}], ",", " ", 
    RowBox[{"n", " ", "-", " ", 
     RowBox[{"number", " ", "of", " ", "sites"}]}], ",", " ", 
    RowBox[{"i", " ", "-", " ", 
     RowBox[{"initial", " ", "state", " ", "index"}]}]}], 
   "\[IndentingNewLine]", "*)"}], "\[IndentingNewLine]", 
  RowBox[{
   RowBox[{
    RowBox[{"SetAttributes", "[", 
     RowBox[{"apply", ",", "HoldAll"}], "]"}], ";"}], "\[IndentingNewLine]", 
   RowBox[{
    RowBox[{"apply", "[", 
     RowBox[{
     "op_", ",", "bond_", ",", "state_", ",", "mat_", ",", "ham_", ",", 
      "basis_", ",", "n_", ",", "i_"}], "]"}], ":=", 
    RowBox[{"Module", "[", "\[IndentingNewLine]", 
     RowBox[{
      RowBox[{"{", "\[IndentingNewLine]", 
       RowBox[{"targetState", ",", "j"}], "\[IndentingNewLine]", "}"}], ",", 
      "\[IndentingNewLine]", 
      RowBox[{
       RowBox[{"targetState", "=", 
        RowBox[{
         RowBox[{
          RowBox[{"op", "[", 
           RowBox[{"#1", ",", "#2", ",", "#3"}], "]"}], "&"}], "[", 
         RowBox[{"bond", ",", "state", ",", "mat"}], "]"}]}], ";", 
       "\[IndentingNewLine]", 
       RowBox[{"j", "=", 
        RowBox[{"getIndex", "[", 
         RowBox[{
          RowBox[{"targetState", "[", 
           RowBox[{"[", 
            RowBox[{";;", "n"}], "]"}], "]"}], ",", "basis"}], "]"}]}], ";", 
       "\[IndentingNewLine]", 
       RowBox[{
        RowBox[{"ham", "[", 
         RowBox[{"[", 
          RowBox[{"j", ",", "i"}], "]"}], "]"}], "+=", 
        RowBox[{"targetState", "[", 
         RowBox[{"[", 
          RowBox[{"n", "+", "1"}], "]"}], "]"}]}], ";"}]}], 
     "\[IndentingNewLine]", "]"}]}]}]}]], "Input",
 CellChangeTimes->{{3.6640118056731653`*^9, 3.664011984417008*^9}, {
  3.6640120401772842`*^9, 3.664012259839451*^9}, {3.664014258323988*^9, 
  3.664014268707275*^9}, {3.6640153205700283`*^9, 3.664015334809552*^9}, {
  3.664199725940362*^9, 3.664199733668157*^9}}],

Cell[BoxData[
 RowBox[{
  RowBox[{
   RowBox[{"myHamiltonian", "[", 
    RowBox[{"n_", ",", "bonds_", ",", "jex_", ",", "field_"}], "]"}], ":=", 
   RowBox[{"Module", "[", "\[IndentingNewLine]", 
    RowBox[{
     RowBox[{"{", "\[IndentingNewLine]", 
      RowBox[{
      "basis", ",", "\[IndentingNewLine]", "dim", ",", "\[IndentingNewLine]", 
       "hamiltonianMatrix", ",", "\[IndentingNewLine]", "state", ",", 
       "\[IndentingNewLine]", "targetState", ",", "j", ",", "mat", ",", 
       "bond", ",", "\[IndentingNewLine]", 
       RowBox[{"tmat", "=", 
        RowBox[{"Inverse", "@", 
         RowBox[{"{", 
          RowBox[{
           RowBox[{"{", 
            RowBox[{"1", ",", "I", ",", "0"}], "}"}], ",", 
           RowBox[{"{", 
            RowBox[{"1", ",", 
             RowBox[{"-", "I"}], ",", "0"}], "}"}], ",", 
           RowBox[{"{", 
            RowBox[{"0", ",", "0", ",", "1"}], "}"}]}], "}"}]}]}]}], 
      "\[IndentingNewLine]", "}"}], ",", "\[IndentingNewLine]", 
     RowBox[{"(*", " ", 
      RowBox[{"unsymmetric", " ", "basis", " ", 
       RowBox[{"generation", ":", " ", 
        RowBox[{"all", " ", 
         RowBox[{"2", "^", "n"}], " ", "states"}]}]}], " ", "*)"}], 
     "\[IndentingNewLine]", 
     RowBox[{
      RowBox[{"basis", "=", 
       RowBox[{"genBasis", "[", "n", "]"}]}], ";", "\[IndentingNewLine]", 
      RowBox[{"(*", " ", 
       RowBox[{"dimension", " ", "of", " ", "the", " ", "Hilbert", " ", 
        RowBox[{"space", "/", "Hamiltonian"}], " ", "matrix"}], " ", "*)"}], 
      "\[IndentingNewLine]", 
      RowBox[{"dim", "=", 
       RowBox[{"2", "^", "n"}]}], ";", "\[IndentingNewLine]", 
      RowBox[{"(*", " ", 
       RowBox[{"start", " ", "an", " ", "emtpy", " ", "matrix"}], " ", "*)"}],
       "\[IndentingNewLine]", 
      RowBox[{"hamiltonianMatrix", "=", 
       RowBox[{"ConstantArray", "[", 
        RowBox[{"0", ",", 
         RowBox[{"{", 
          RowBox[{"dim", ",", "dim"}], "}"}]}], "]"}]}], ";", 
      "\[IndentingNewLine]", 
      RowBox[{"Do", "[", "\[IndentingNewLine]", 
       RowBox[{"(*", " ", 
        RowBox[{"walk", " ", "through", " ", "the", " ", "basis"}], " ", 
        "*)"}], " ", "\[IndentingNewLine]", 
       RowBox[{
        RowBox[{
         RowBox[{"state", "=", 
          RowBox[{"basis", "[", 
           RowBox[{"[", "i", "]"}], "]"}]}], ";", "\[IndentingNewLine]", 
         RowBox[{"Do", "[", "\[IndentingNewLine]", 
          RowBox[{"(*", " ", 
           RowBox[{
            RowBox[{"off", "-", 
             RowBox[{"diagonal", " ", 
              RowBox[{"elements", ":", " ", 
               RowBox[{
               "apply", " ", "the", " ", "Hamiltonian", " ", "to", " ", 
                "each", " ", "state"}]}]}]}], ",", " ", 
            RowBox[{"walking", " ", "through", " ", "its", " ", "bonds"}]}], 
           " ", "*)"}], "\[IndentingNewLine]", 
          RowBox[{
           RowBox[{
            RowBox[{"bond", "=", 
             RowBox[{"bonds", "[", 
              RowBox[{"[", "bondIndex", "]"}], "]"}]}], ";", 
            "\[IndentingNewLine]", 
            RowBox[{"mat", "=", 
             RowBox[{
              RowBox[{"Transpose", "[", "tmat", "]"}], ".", " ", 
              RowBox[{"jex", "[", "bond", "]"}], ".", "tmat"}]}], ";", 
            "\[IndentingNewLine]", 
            RowBox[{"apply", "[", 
             RowBox[{
             "hpm", ",", "bond", ",", "state", ",", "mat", ",", 
              "hamiltonianMatrix", ",", "basis", ",", "n", ",", "i"}], "]"}], 
            ";", "\[IndentingNewLine]", 
            RowBox[{"apply", "[", 
             RowBox[{
             "hmp", ",", "bond", ",", "state", ",", "mat", ",", 
              "hamiltonianMatrix", ",", "basis", ",", "n", ",", "i"}], "]"}], 
            ";", "\[IndentingNewLine]", 
            RowBox[{"apply", "[", 
             RowBox[{
             "hpp", ",", "bond", ",", "state", ",", "mat", ",", 
              "hamiltonianMatrix", ",", "basis", ",", "n", ",", "i"}], "]"}], 
            ";", "\[IndentingNewLine]", 
            RowBox[{"apply", "[", 
             RowBox[{
             "hmm", ",", "bond", ",", "state", ",", "mat", ",", 
              "hamiltonianMatrix", ",", "basis", ",", "n", ",", "i"}], "]"}], 
            ";", "\[IndentingNewLine]", 
            RowBox[{"apply", "[", 
             RowBox[{
             "hpz", ",", "bond", ",", "state", ",", "mat", ",", 
              "hamiltonianMatrix", ",", "basis", ",", "n", ",", "i"}], "]"}], 
            ";", "\[IndentingNewLine]", 
            RowBox[{"apply", "[", 
             RowBox[{
             "hzp", ",", "bond", ",", "state", ",", "mat", ",", 
              "hamiltonianMatrix", ",", "basis", ",", "n", ",", "i"}], "]"}], 
            ";", "\[IndentingNewLine]", 
            RowBox[{"apply", "[", 
             RowBox[{
             "hmz", ",", "bond", ",", "state", ",", "mat", ",", 
              "hamiltonianMatrix", ",", "basis", ",", "n", ",", "i"}], "]"}], 
            ";", "\[IndentingNewLine]", 
            RowBox[{"apply", "[", 
             RowBox[{
             "hzm", ",", "bond", ",", "state", ",", "mat", ",", 
              "hamiltonianMatrix", ",", "basis", ",", "n", ",", "i"}], 
             "]"}]}], ",", "\[IndentingNewLine]", 
           RowBox[{"{", 
            RowBox[{"bondIndex", ",", "1", ",", 
             RowBox[{"Length", "@", "bonds"}]}], "}"}]}], 
          "\[IndentingNewLine]", "]"}], ";", "\[IndentingNewLine]", 
         RowBox[{"(*", " ", 
          RowBox[{"diagonal", " ", "element"}], " ", "*)"}], 
         "\[IndentingNewLine]", 
         RowBox[{
          RowBox[{"hamiltonianMatrix", "[", 
           RowBox[{"[", 
            RowBox[{"i", ",", "i"}], "]"}], "]"}], "=", " ", 
          RowBox[{"Sum", "[", "\[IndentingNewLine]", 
           RowBox[{
            RowBox[{"hzz", "[", 
             RowBox[{
              RowBox[{"bonds", "[", 
               RowBox[{"[", "bondIndex", "]"}], "]"}], ",", "state", ",", 
              RowBox[{
               RowBox[{"Transpose", "[", "tmat", "]"}], ".", " ", 
               RowBox[{"jex", "[", 
                RowBox[{"bonds", "[", 
                 RowBox[{"[", "bondIndex", "]"}], "]"}], "]"}], ".", 
               "tmat"}]}], "]"}], ",", "\[IndentingNewLine]", 
            RowBox[{"{", 
             RowBox[{"bondIndex", ",", "1", ",", 
              RowBox[{"Length", "@", "bonds"}]}], "}"}]}], 
           "\[IndentingNewLine]", "]"}]}], ";", "\[IndentingNewLine]", 
         RowBox[{"(*", " ", 
          RowBox[{"magnetic", " ", "field"}], " ", "*)"}], 
         "\[IndentingNewLine]", 
         RowBox[{
          RowBox[{"hamiltonianMatrix", "[", 
           RowBox[{"[", 
            RowBox[{"i", ",", "i"}], "]"}], "]"}], "-=", 
          RowBox[{
           RowBox[{"1", "/", "2"}], "field", " ", 
           RowBox[{"Total", "[", "state", "]"}]}]}], ";"}], 
        "\[IndentingNewLine]", ",", "\[IndentingNewLine]", 
        RowBox[{"{", 
         RowBox[{"i", ",", "1", ",", "dim"}], "}"}]}], "\[IndentingNewLine]", 
       "]"}], ";", "\[IndentingNewLine]", "hamiltonianMatrix"}]}], 
    "\[IndentingNewLine]", "]"}]}], ";"}]], "Input",
 CellChangeTimes->{{3.663048866897554*^9, 3.663048986402218*^9}, {
   3.663049025704783*^9, 3.663049091448442*^9}, {3.663049474306944*^9, 
   3.663049476857254*^9}, {3.663049522744343*^9, 3.663049567016333*^9}, {
   3.6630670346602163`*^9, 3.663067068970072*^9}, {3.663068113145055*^9, 
   3.6630681307757874`*^9}, {3.663993947439549*^9, 3.6639940491906233`*^9}, {
   3.663994767678138*^9, 3.663994818702314*^9}, {3.663994866605919*^9, 
   3.663994895989524*^9}, {3.663994941677882*^9, 3.663994978797421*^9}, {
   3.6639950224296103`*^9, 3.6639950317728157`*^9}, {3.663995275454145*^9, 
   3.663995284572259*^9}, 3.664012459992687*^9, {3.664012612816393*^9, 
   3.6640126221682*^9}, {3.664012887960701*^9, 3.6640129688952436`*^9}, {
   3.6640132759200497`*^9, 3.6640133077824802`*^9}, {3.664013346295273*^9, 
   3.664013388990122*^9}, {3.664013558198577*^9, 3.664013562013598*^9}, {
   3.664013959949904*^9, 3.664014004956519*^9}, {3.664014397709161*^9, 
   3.664014404499415*^9}, {3.664014448320549*^9, 3.664014510613078*^9}, {
   3.664014983229665*^9, 3.664015017020027*^9}, 3.6640151042291193`*^9, {
   3.6640151399811974`*^9, 3.664015155994809*^9}, {3.664015404420196*^9, 
   3.664015460634025*^9}, {3.664015494091236*^9, 3.664015496169293*^9}, {
   3.664019710977366*^9, 3.6640197125607224`*^9}, {3.6640197568250647`*^9, 
   3.664019854360631*^9}, {3.664176041364909*^9, 3.6641760416023912`*^9}, {
   3.664199752351164*^9, 3.664199756117939*^9}, 3.664199859553377*^9}],

Cell[BoxData[
 RowBox[{
  RowBox[{"mat", "=", 
   RowBox[{"FullSimplify", "[", 
    RowBox[{"myHamiltonian", "[", 
     RowBox[{"4", ",", "bonds", ",", "j", ",", "h"}], "]"}], "]"}]}], 
  ";"}]], "Input",
 CellChangeTimes->{{3.664015787442913*^9, 3.664015810663498*^9}, {
  3.664019883513031*^9, 3.6640198836473103`*^9}}],

Cell[CellGroupData[{

Cell[BoxData[
 RowBox[{"Print", "@", 
  RowBox[{"Text", "@", 
   RowBox[{"TraditionalForm", "[", 
    RowBox[{"FullSimplify", "[", 
     RowBox[{"mat", "/.", 
      RowBox[{"{", 
       RowBox[{
        RowBox[{"jxy", "\[Rule]", 
         SubscriptBox["J", 
          RowBox[{" ", Cell["xy", "InlineCharacterName",
            ShowSpecialCharacters->False]}]]}], ",", 
        RowBox[{"jz", "\[Rule]", 
         SubscriptBox["J", "z"]}], ",", 
        RowBox[{"jdm", "\[Rule]", 
         SubscriptBox["J", "DM"]}], ",", 
        RowBox[{"h", "\[Rule]", 
         RowBox[{
          SubscriptBox["g\[Micro]", "B"], 
          SubscriptBox["\[Micro]", "0"], "H"}]}]}], "}"}]}], "]"}], 
    "]"}]}]}]], "Input",
 CellChangeTimes->{{3.664015827392705*^9, 3.664015902559453*^9}, {
  3.664018208421961*^9, 3.664018234378537*^9}, {3.664019930113213*^9, 
  3.664019973959537*^9}, {3.664020278049492*^9, 3.6640202898804502`*^9}, {
  3.664020415728417*^9, 3.664020499006678*^9}, {3.664107115081419*^9, 
  3.664107124897942*^9}}],

Cell[BoxData[
 InterpretationBox[Cell[BoxData[
   FormBox[
    TagBox[
     FormBox[
      RowBox[{"(", "\[NoBreak]", GridBox[{
         {
          RowBox[{
           FractionBox[
            SubscriptBox["J", "z"], "2"], "+", 
           SubscriptBox["J", 
            InterpretationBox[Cell["xy", "InlineCharacterName",
              ShowSpecialCharacters->False],
             TextCell[
             "xy", "InlineCharacterName", ShowSpecialCharacters -> False]]], 
           "+", 
           RowBox[{"2", " ", "H", " ", 
            SubscriptBox["g\[Micro]", "B"], " ", 
            SubscriptBox["\[Micro]", "0"]}]}], "0", "0", "0", "0", "0", 
          RowBox[{
           FractionBox["1", "4"], " ", 
           RowBox[{"(", 
            RowBox[{
             SubscriptBox["J", 
              InterpretationBox[Cell["xy", "InlineCharacterName",
                ShowSpecialCharacters->False],
               TextCell[
               "xy", "InlineCharacterName", ShowSpecialCharacters -> False]]],
              "-", 
             SubscriptBox["J", "z"]}], ")"}]}], 
          RowBox[{
           FractionBox["1", "4"], " ", 
           RowBox[{"(", 
            RowBox[{
             SubscriptBox["J", "z"], "-", 
             SubscriptBox["J", 
              InterpretationBox[Cell["xy", "InlineCharacterName",
                ShowSpecialCharacters->False],
               TextCell[
               "xy", "InlineCharacterName", ShowSpecialCharacters -> 
                False]]]}], ")"}]}], 
          RowBox[{
           FractionBox["1", "4"], " ", 
           RowBox[{"(", 
            RowBox[{
             SubscriptBox["J", "z"], "-", 
             SubscriptBox["J", 
              InterpretationBox[Cell["xy", "InlineCharacterName",
                ShowSpecialCharacters->False],
               TextCell[
               "xy", "InlineCharacterName", ShowSpecialCharacters -> 
                False]]]}], ")"}]}], 
          RowBox[{
           FractionBox["1", "4"], " ", 
           RowBox[{"(", 
            RowBox[{
             SubscriptBox["J", 
              InterpretationBox[Cell["xy", "InlineCharacterName",
                ShowSpecialCharacters->False],
               TextCell[
               "xy", "InlineCharacterName", ShowSpecialCharacters -> False]]],
              "-", 
             SubscriptBox["J", "z"]}], ")"}]}], "0", "0", "0", "0", "0", "0"},
         {"0", 
          RowBox[{"H", " ", 
           SubscriptBox["g\[Micro]", "B"], " ", 
           SubscriptBox["\[Micro]", "0"]}], 
          FractionBox[
           SubscriptBox["J", 
            InterpretationBox[Cell["xy", "InlineCharacterName",
              ShowSpecialCharacters->False],
             TextCell[
             "xy", "InlineCharacterName", ShowSpecialCharacters -> False]]], 
           "2"], 
          RowBox[{
           FractionBox["1", "4"], " ", 
           RowBox[{"(", 
            RowBox[{
             RowBox[{"2", " ", "\[ImaginaryI]", " ", 
              SubscriptBox["J", "DM"]}], "+", 
             SubscriptBox["J", "z"], "+", 
             SubscriptBox["J", 
              InterpretationBox[Cell["xy", "InlineCharacterName",
                ShowSpecialCharacters->False],
               TextCell[
               "xy", "InlineCharacterName", ShowSpecialCharacters -> 
                False]]]}], ")"}]}], 
          RowBox[{
           FractionBox["1", "4"], " ", 
           RowBox[{"(", 
            RowBox[{
             RowBox[{
              RowBox[{"-", "2"}], " ", "\[ImaginaryI]", " ", 
              SubscriptBox["J", "DM"]}], "+", 
             SubscriptBox["J", "z"], "+", 
             SubscriptBox["J", 
              InterpretationBox[Cell["xy", "InlineCharacterName",
                ShowSpecialCharacters->False],
               TextCell[
               "xy", "InlineCharacterName", ShowSpecialCharacters -> 
                False]]]}], ")"}]}], 
          RowBox[{
           RowBox[{"(", 
            RowBox[{
             RowBox[{"-", 
              FractionBox["1", "2"]}], "+", 
             FractionBox["\[ImaginaryI]", "2"]}], ")"}], " ", 
           SubscriptBox["J", "DM"]}], 
          RowBox[{"-", 
           FractionBox[
            RowBox[{"\[ImaginaryI]", " ", 
             SubscriptBox["J", "DM"]}], "2"]}], "0", 
          FractionBox[
           SubscriptBox["J", "DM"], "2"], "0", "0", 
          RowBox[{
           FractionBox["1", "4"], " ", 
           RowBox[{"(", 
            RowBox[{
             SubscriptBox["J", "z"], "-", 
             SubscriptBox["J", 
              InterpretationBox[Cell["xy", "InlineCharacterName",
                ShowSpecialCharacters->False],
               TextCell[
               "xy", "InlineCharacterName", ShowSpecialCharacters -> 
                False]]]}], ")"}]}], 
          RowBox[{
           FractionBox["1", "4"], " ", 
           RowBox[{"(", 
            RowBox[{
             SubscriptBox["J", 
              InterpretationBox[Cell["xy", "InlineCharacterName",
                ShowSpecialCharacters->False],
               TextCell[
               "xy", "InlineCharacterName", ShowSpecialCharacters -> False]]],
              "-", 
             SubscriptBox["J", "z"]}], ")"}]}], "0", "0", "0"},
         {"0", 
          FractionBox[
           SubscriptBox["J", 
            InterpretationBox[Cell["xy", "InlineCharacterName",
              ShowSpecialCharacters->False],
             TextCell[
             "xy", "InlineCharacterName", ShowSpecialCharacters -> False]]], 
           "2"], 
          RowBox[{"H", " ", 
           SubscriptBox["g\[Micro]", "B"], " ", 
           SubscriptBox["\[Micro]", "0"]}], 
          RowBox[{
           FractionBox["1", "4"], " ", 
           RowBox[{"(", 
            RowBox[{
             RowBox[{
              RowBox[{"-", "2"}], " ", "\[ImaginaryI]", " ", 
              SubscriptBox["J", "DM"]}], "+", 
             SubscriptBox["J", "z"], "+", 
             SubscriptBox["J", 
              InterpretationBox[Cell["xy", "InlineCharacterName",
                ShowSpecialCharacters->False],
               TextCell[
               "xy", "InlineCharacterName", ShowSpecialCharacters -> 
                False]]]}], ")"}]}], 
          RowBox[{
           FractionBox["1", "4"], " ", 
           RowBox[{"(", 
            RowBox[{
             RowBox[{"2", " ", "\[ImaginaryI]", " ", 
              SubscriptBox["J", "DM"]}], "+", 
             SubscriptBox["J", "z"], "+", 
             SubscriptBox["J", 
              InterpretationBox[Cell["xy", "InlineCharacterName",
                ShowSpecialCharacters->False],
               TextCell[
               "xy", "InlineCharacterName", ShowSpecialCharacters -> 
                False]]]}], ")"}]}], 
          RowBox[{
           RowBox[{"(", 
            RowBox[{
             FractionBox["1", "2"], "-", 
             FractionBox["\[ImaginaryI]", "2"]}], ")"}], " ", 
           SubscriptBox["J", "DM"]}], "0", 
          RowBox[{"-", 
           FractionBox[
            SubscriptBox["J", "DM"], "2"]}], "0", 
          FractionBox[
           RowBox[{"\[ImaginaryI]", " ", 
            SubscriptBox["J", "DM"]}], "2"], "0", 
          RowBox[{
           FractionBox["1", "4"], " ", 
           RowBox[{"(", 
            RowBox[{
             SubscriptBox["J", 
              InterpretationBox[Cell["xy", "InlineCharacterName",
                ShowSpecialCharacters->False],
               TextCell[
               "xy", "InlineCharacterName", ShowSpecialCharacters -> False]]],
              "-", 
             SubscriptBox["J", "z"]}], ")"}]}], 
          RowBox[{
           FractionBox["1", "4"], " ", 
           RowBox[{"(", 
            RowBox[{
             SubscriptBox["J", "z"], "-", 
             SubscriptBox["J", 
              InterpretationBox[Cell["xy", "InlineCharacterName",
                ShowSpecialCharacters->False],
               TextCell[
               "xy", "InlineCharacterName", ShowSpecialCharacters -> 
                False]]]}], ")"}]}], "0", "0", "0"},
         {"0", 
          RowBox[{
           FractionBox["1", "4"], " ", 
           RowBox[{"(", 
            RowBox[{
             RowBox[{
              RowBox[{"-", "2"}], " ", "\[ImaginaryI]", " ", 
              SubscriptBox["J", "DM"]}], "+", 
             SubscriptBox["J", "z"], "+", 
             SubscriptBox["J", 
              InterpretationBox[Cell["xy", "InlineCharacterName",
                ShowSpecialCharacters->False],
               TextCell[
               "xy", "InlineCharacterName", ShowSpecialCharacters -> 
                False]]]}], ")"}]}], 
          RowBox[{
           FractionBox["1", "4"], " ", 
           RowBox[{"(", 
            RowBox[{
             RowBox[{"2", " ", "\[ImaginaryI]", " ", 
              SubscriptBox["J", "DM"]}], "+", 
             SubscriptBox["J", "z"], "+", 
             SubscriptBox["J", 
              InterpretationBox[Cell["xy", "InlineCharacterName",
                ShowSpecialCharacters->False],
               TextCell[
               "xy", "InlineCharacterName", ShowSpecialCharacters -> 
                False]]]}], ")"}]}], 
          RowBox[{"H", " ", 
           SubscriptBox["g\[Micro]", "B"], " ", 
           SubscriptBox["\[Micro]", "0"]}], 
          FractionBox[
           SubscriptBox["J", 
            InterpretationBox[Cell["xy", "InlineCharacterName",
              ShowSpecialCharacters->False],
             TextCell[
             "xy", "InlineCharacterName", ShowSpecialCharacters -> False]]], 
           "2"], "0", 
          FractionBox[
           RowBox[{"\[ImaginaryI]", " ", 
            SubscriptBox["J", "DM"]}], "2"], 
          FractionBox[
           SubscriptBox["J", "DM"], "2"], "0", "0", 
          RowBox[{
           RowBox[{"(", 
            RowBox[{
             RowBox[{"-", 
              FractionBox["1", "2"]}], "-", 
             FractionBox["\[ImaginaryI]", "2"]}], ")"}], " ", 
           SubscriptBox["J", "DM"]}], "0", "0", 
          RowBox[{
           FractionBox["1", "4"], " ", 
           RowBox[{"(", 
            RowBox[{
             SubscriptBox["J", "z"], "-", 
             SubscriptBox["J", 
              InterpretationBox[Cell["xy", "InlineCharacterName",
                ShowSpecialCharacters->False],
               TextCell[
               "xy", "InlineCharacterName", ShowSpecialCharacters -> 
                False]]]}], ")"}]}], 
          RowBox[{
           FractionBox["1", "4"], " ", 
           RowBox[{"(", 
            RowBox[{
             SubscriptBox["J", 
              InterpretationBox[Cell["xy", "InlineCharacterName",
                ShowSpecialCharacters->False],
               TextCell[
               "xy", "InlineCharacterName", ShowSpecialCharacters -> False]]],
              "-", 
             SubscriptBox["J", "z"]}], ")"}]}], "0"},
         {"0", 
          RowBox[{
           FractionBox["1", "4"], " ", 
           RowBox[{"(", 
            RowBox[{
             RowBox[{"2", " ", "\[ImaginaryI]", " ", 
              SubscriptBox["J", "DM"]}], "+", 
             SubscriptBox["J", "z"], "+", 
             SubscriptBox["J", 
              InterpretationBox[Cell["xy", "InlineCharacterName",
                ShowSpecialCharacters->False],
               TextCell[
               "xy", "InlineCharacterName", ShowSpecialCharacters -> 
                False]]]}], ")"}]}], 
          RowBox[{
           FractionBox["1", "4"], " ", 
           RowBox[{"(", 
            RowBox[{
             RowBox[{
              RowBox[{"-", "2"}], " ", "\[ImaginaryI]", " ", 
              SubscriptBox["J", "DM"]}], "+", 
             SubscriptBox["J", "z"], "+", 
             SubscriptBox["J", 
              InterpretationBox[Cell["xy", "InlineCharacterName",
                ShowSpecialCharacters->False],
               TextCell[
               "xy", "InlineCharacterName", ShowSpecialCharacters -> 
                False]]]}], ")"}]}], 
          FractionBox[
           SubscriptBox["J", 
            InterpretationBox[Cell["xy", "InlineCharacterName",
              ShowSpecialCharacters->False],
             TextCell[
             "xy", "InlineCharacterName", ShowSpecialCharacters -> False]]], 
           "2"], 
          RowBox[{"H", " ", 
           SubscriptBox["g\[Micro]", "B"], " ", 
           SubscriptBox["\[Micro]", "0"]}], "0", "0", "0", 
          RowBox[{"-", 
           FractionBox[
            SubscriptBox["J", "DM"], "2"]}], 
          RowBox[{"-", 
           FractionBox[
            RowBox[{"\[ImaginaryI]", " ", 
             SubscriptBox["J", "DM"]}], "2"]}], 
          RowBox[{
           RowBox[{"(", 
            RowBox[{
             FractionBox["1", "2"], "+", 
             FractionBox["\[ImaginaryI]", "2"]}], ")"}], " ", 
           SubscriptBox["J", "DM"]}], "0", "0", 
          RowBox[{
           FractionBox["1", "4"], " ", 
           RowBox[{"(", 
            RowBox[{
             SubscriptBox["J", 
              InterpretationBox[Cell["xy", "InlineCharacterName",
                ShowSpecialCharacters->False],
               TextCell[
               "xy", "InlineCharacterName", ShowSpecialCharacters -> False]]],
              "-", 
             SubscriptBox["J", "z"]}], ")"}]}], 
          RowBox[{
           FractionBox["1", "4"], " ", 
           RowBox[{"(", 
            RowBox[{
             SubscriptBox["J", "z"], "-", 
             SubscriptBox["J", 
              InterpretationBox[Cell["xy", "InlineCharacterName",
                ShowSpecialCharacters->False],
               TextCell[
               "xy", "InlineCharacterName", ShowSpecialCharacters -> 
                False]]]}], ")"}]}], "0"},
         {"0", 
          RowBox[{
           RowBox[{"(", 
            RowBox[{
             RowBox[{"-", 
              FractionBox["1", "2"]}], "-", 
             FractionBox["\[ImaginaryI]", "2"]}], ")"}], " ", 
           SubscriptBox["J", "DM"]}], 
          RowBox[{
           RowBox[{"(", 
            RowBox[{
             FractionBox["1", "2"], "+", 
             FractionBox["\[ImaginaryI]", "2"]}], ")"}], " ", 
           SubscriptBox["J", "DM"]}], "0", "0", 
          RowBox[{
           FractionBox["1", "2"], " ", 
           RowBox[{"(", 
            RowBox[{
             SubscriptBox["J", "z"], "-", 
             RowBox[{"2", " ", 
              SubscriptBox["J", 
               InterpretationBox[Cell["xy", "InlineCharacterName",
                 ShowSpecialCharacters->False],
                TextCell[
                "xy", "InlineCharacterName", ShowSpecialCharacters -> 
                 False]]]}]}], ")"}]}], 
          RowBox[{
           FractionBox["1", "4"], " ", 
           RowBox[{"(", 
            RowBox[{
             RowBox[{
              RowBox[{"-", "2"}], " ", "\[ImaginaryI]", " ", 
              SubscriptBox["J", "DM"]}], "+", 
             SubscriptBox["J", "z"], "+", 
             SubscriptBox["J", 
              InterpretationBox[Cell["xy", "InlineCharacterName",
                ShowSpecialCharacters->False],
               TextCell[
               "xy", "InlineCharacterName", ShowSpecialCharacters -> 
                False]]]}], ")"}]}], 
          RowBox[{
           FractionBox["1", "4"], " ", 
           RowBox[{"(", 
            RowBox[{
             RowBox[{"2", " ", "\[ImaginaryI]", " ", 
              SubscriptBox["J", "DM"]}], "+", 
             SubscriptBox["J", "z"], "+", 
             SubscriptBox["J", 
              InterpretationBox[Cell["xy", "InlineCharacterName",
                ShowSpecialCharacters->False],
               TextCell[
               "xy", "InlineCharacterName", ShowSpecialCharacters -> 
                False]]]}], ")"}]}], 
          RowBox[{
           FractionBox["1", "4"], " ", 
           RowBox[{"(", 
            RowBox[{
             RowBox[{"2", " ", "\[ImaginaryI]", " ", 
              SubscriptBox["J", "DM"]}], "+", 
             SubscriptBox["J", "z"], "+", 
             SubscriptBox["J", 
              InterpretationBox[Cell["xy", "InlineCharacterName",
                ShowSpecialCharacters->False],
               TextCell[
               "xy", "InlineCharacterName", ShowSpecialCharacters -> 
                False]]]}], ")"}]}], 
          RowBox[{
           FractionBox["1", "4"], " ", 
           RowBox[{"(", 
            RowBox[{
             RowBox[{
              RowBox[{"-", "2"}], " ", "\[ImaginaryI]", " ", 
              SubscriptBox["J", "DM"]}], "+", 
             SubscriptBox["J", "z"], "+", 
             SubscriptBox["J", 
              InterpretationBox[Cell["xy", "InlineCharacterName",
                ShowSpecialCharacters->False],
               TextCell[
               "xy", "InlineCharacterName", ShowSpecialCharacters -> 
                False]]]}], ")"}]}], "0", 
          RowBox[{
           RowBox[{"(", 
            RowBox[{
             RowBox[{"-", 
              FractionBox["1", "2"]}], "-", 
             FractionBox["\[ImaginaryI]", "2"]}], ")"}], " ", 
           SubscriptBox["J", "DM"]}], 
          RowBox[{
           RowBox[{"(", 
            RowBox[{
             FractionBox["1", "2"], "+", 
             FractionBox["\[ImaginaryI]", "2"]}], ")"}], " ", 
           SubscriptBox["J", "DM"]}], "0", "0", "0"},
         {
          RowBox[{
           FractionBox["1", "4"], " ", 
           RowBox[{"(", 
            RowBox[{
             SubscriptBox["J", 
              InterpretationBox[Cell["xy", "InlineCharacterName",
                ShowSpecialCharacters->False],
               TextCell[
               "xy", "InlineCharacterName", ShowSpecialCharacters -> False]]],
              "-", 
             SubscriptBox["J", "z"]}], ")"}]}], 
          FractionBox[
           RowBox[{"\[ImaginaryI]", " ", 
            SubscriptBox["J", "DM"]}], "2"], "0", 
          RowBox[{"-", 
           FractionBox[
            RowBox[{"\[ImaginaryI]", " ", 
             SubscriptBox["J", "DM"]}], "2"]}], "0", 
          RowBox[{
           FractionBox["1", "4"], " ", 
           RowBox[{"(", 
            RowBox[{
             RowBox[{"2", " ", "\[ImaginaryI]", " ", 
              SubscriptBox["J", "DM"]}], "+", 
             SubscriptBox["J", "z"], "+", 
             SubscriptBox["J", 
              InterpretationBox[Cell["xy", "InlineCharacterName",
                ShowSpecialCharacters->False],
               TextCell[
               "xy", "InlineCharacterName", ShowSpecialCharacters -> 
                False]]]}], ")"}]}], 
          RowBox[{"-", 
           FractionBox[
            SubscriptBox["J", "z"], "2"]}], 
          FractionBox[
           SubscriptBox["J", 
            InterpretationBox[Cell["xy", "InlineCharacterName",
              ShowSpecialCharacters->False],
             TextCell[
             "xy", "InlineCharacterName", ShowSpecialCharacters -> False]]], 
           "2"], 
          FractionBox[
           SubscriptBox["J", 
            InterpretationBox[Cell["xy", "InlineCharacterName",
              ShowSpecialCharacters->False],
             TextCell[
             "xy", "InlineCharacterName", ShowSpecialCharacters -> False]]], 
           "2"], "0", 
          RowBox[{
           FractionBox["1", "4"], " ", 
           RowBox[{"(", 
            RowBox[{
             RowBox[{
              RowBox[{"-", "2"}], " ", "\[ImaginaryI]", " ", 
              SubscriptBox["J", "DM"]}], "+", 
             SubscriptBox["J", "z"], "+", 
             SubscriptBox["J", 
              InterpretationBox[Cell["xy", "InlineCharacterName",
                ShowSpecialCharacters->False],
               TextCell[
               "xy", "InlineCharacterName", ShowSpecialCharacters -> 
                False]]]}], ")"}]}], 
          FractionBox[
           RowBox[{"\[ImaginaryI]", " ", 
            SubscriptBox["J", "DM"]}], "2"], "0", 
          RowBox[{"-", 
           FractionBox[
            RowBox[{"\[ImaginaryI]", " ", 
             SubscriptBox["J", "DM"]}], "2"]}], "0", 
          RowBox[{
           FractionBox["1", "4"], " ", 
           RowBox[{"(", 
            RowBox[{
             SubscriptBox["J", 
              InterpretationBox[Cell["xy", "InlineCharacterName",
                ShowSpecialCharacters->False],
               TextCell[
               "xy", "InlineCharacterName", ShowSpecialCharacters -> False]]],
              "-", 
             SubscriptBox["J", "z"]}], ")"}]}]},
         {
          RowBox[{
           FractionBox["1", "4"], " ", 
           RowBox[{"(", 
            RowBox[{
             SubscriptBox["J", "z"], "-", 
             SubscriptBox["J", 
              InterpretationBox[Cell["xy", "InlineCharacterName",
                ShowSpecialCharacters->False],
               TextCell[
               "xy", "InlineCharacterName", ShowSpecialCharacters -> 
                False]]]}], ")"}]}], "0", 
          RowBox[{"-", 
           FractionBox[
            SubscriptBox["J", "DM"], "2"]}], 
          FractionBox[
           SubscriptBox["J", "DM"], "2"], "0", 
          RowBox[{
           FractionBox["1", "4"], " ", 
           RowBox[{"(", 
            RowBox[{
             RowBox[{
              RowBox[{"-", "2"}], " ", "\[ImaginaryI]", " ", 
              SubscriptBox["J", "DM"]}], "+", 
             SubscriptBox["J", "z"], "+", 
             SubscriptBox["J", 
              InterpretationBox[Cell["xy", "InlineCharacterName",
                ShowSpecialCharacters->False],
               TextCell[
               "xy", "InlineCharacterName", ShowSpecialCharacters -> 
                False]]]}], ")"}]}], 
          FractionBox[
           SubscriptBox["J", 
            InterpretationBox[Cell["xy", "InlineCharacterName",
              ShowSpecialCharacters->False],
             TextCell[
             "xy", "InlineCharacterName", ShowSpecialCharacters -> False]]], 
           "2"], 
          RowBox[{"-", 
           FractionBox[
            SubscriptBox["J", "z"], "2"]}], "0", 
          FractionBox[
           SubscriptBox["J", 
            InterpretationBox[Cell["xy", "InlineCharacterName",
              ShowSpecialCharacters->False],
             TextCell[
             "xy", "InlineCharacterName", ShowSpecialCharacters -> False]]], 
           "2"], 
          RowBox[{
           FractionBox["1", "4"], " ", 
           RowBox[{"(", 
            RowBox[{
             RowBox[{"2", " ", "\[ImaginaryI]", " ", 
              SubscriptBox["J", "DM"]}], "+", 
             SubscriptBox["J", "z"], "+", 
             SubscriptBox["J", 
              InterpretationBox[Cell["xy", "InlineCharacterName",
                ShowSpecialCharacters->False],
               TextCell[
               "xy", "InlineCharacterName", ShowSpecialCharacters -> 
                False]]]}], ")"}]}], 
          FractionBox[
           SubscriptBox["J", "DM"], "2"], "0", "0", 
          RowBox[{"-", 
           FractionBox[
            SubscriptBox["J", "DM"], "2"]}], 
          RowBox[{
           FractionBox["1", "4"], " ", 
           RowBox[{"(", 
            RowBox[{
             SubscriptBox["J", "z"], "-", 
             SubscriptBox["J", 
              InterpretationBox[Cell["xy", "InlineCharacterName",
                ShowSpecialCharacters->False],
               TextCell[
               "xy", "InlineCharacterName", ShowSpecialCharacters -> 
                False]]]}], ")"}]}]},
         {
          RowBox[{
           FractionBox["1", "4"], " ", 
           RowBox[{"(", 
            RowBox[{
             SubscriptBox["J", "z"], "-", 
             SubscriptBox["J", 
              InterpretationBox[Cell["xy", "InlineCharacterName",
                ShowSpecialCharacters->False],
               TextCell[
               "xy", "InlineCharacterName", ShowSpecialCharacters -> 
                False]]]}], ")"}]}], 
          FractionBox[
           SubscriptBox["J", "DM"], "2"], "0", "0", 
          RowBox[{"-", 
           FractionBox[
            SubscriptBox["J", "DM"], "2"]}], 
          RowBox[{
           FractionBox["1", "4"], " ", 
           RowBox[{"(", 
            RowBox[{
             RowBox[{
              RowBox[{"-", "2"}], " ", "\[ImaginaryI]", " ", 
              SubscriptBox["J", "DM"]}], "+", 
             SubscriptBox["J", "z"], "+", 
             SubscriptBox["J", 
              InterpretationBox[Cell["xy", "InlineCharacterName",
                ShowSpecialCharacters->False],
               TextCell[
               "xy", "InlineCharacterName", ShowSpecialCharacters -> 
                False]]]}], ")"}]}], 
          FractionBox[
           SubscriptBox["J", 
            InterpretationBox[Cell["xy", "InlineCharacterName",
              ShowSpecialCharacters->False],
             TextCell[
             "xy", "InlineCharacterName", ShowSpecialCharacters -> False]]], 
           "2"], "0", 
          RowBox[{"-", 
           FractionBox[
            SubscriptBox["J", "z"], "2"]}], 
          FractionBox[
           SubscriptBox["J", 
            InterpretationBox[Cell["xy", "InlineCharacterName",
              ShowSpecialCharacters->False],
             TextCell[
             "xy", "InlineCharacterName", ShowSpecialCharacters -> False]]], 
           "2"], 
          RowBox[{
           FractionBox["1", "4"], " ", 
           RowBox[{"(", 
            RowBox[{
             RowBox[{"2", " ", "\[ImaginaryI]", " ", 
              SubscriptBox["J", "DM"]}], "+", 
             SubscriptBox["J", "z"], "+", 
             SubscriptBox["J", 
              InterpretationBox[Cell["xy", "InlineCharacterName",
                ShowSpecialCharacters->False],
               TextCell[
               "xy", "InlineCharacterName", ShowSpecialCharacters -> 
                False]]]}], ")"}]}], "0", 
          RowBox[{"-", 
           FractionBox[
            SubscriptBox["J", "DM"], "2"]}], 
          FractionBox[
           SubscriptBox["J", "DM"], "2"], "0", 
          RowBox[{
           FractionBox["1", "4"], " ", 
           RowBox[{"(", 
            RowBox[{
             SubscriptBox["J", "z"], "-", 
             SubscriptBox["J", 
              InterpretationBox[Cell["xy", "InlineCharacterName",
                ShowSpecialCharacters->False],
               TextCell[
               "xy", "InlineCharacterName", ShowSpecialCharacters -> 
                False]]]}], ")"}]}]},
         {
          RowBox[{
           FractionBox["1", "4"], " ", 
           RowBox[{"(", 
            RowBox[{
             SubscriptBox["J", 
              InterpretationBox[Cell["xy", "InlineCharacterName",
                ShowSpecialCharacters->False],
               TextCell[
               "xy", "InlineCharacterName", ShowSpecialCharacters -> False]]],
              "-", 
             SubscriptBox["J", "z"]}], ")"}]}], "0", 
          RowBox[{"-", 
           FractionBox[
            RowBox[{"\[ImaginaryI]", " ", 
             SubscriptBox["J", "DM"]}], "2"]}], "0", 
          FractionBox[
           RowBox[{"\[ImaginaryI]", " ", 
            SubscriptBox["J", "DM"]}], "2"], 
          RowBox[{
           FractionBox["1", "4"], " ", 
           RowBox[{"(", 
            RowBox[{
             RowBox[{"2", " ", "\[ImaginaryI]", " ", 
              SubscriptBox["J", "DM"]}], "+", 
             SubscriptBox["J", "z"], "+", 
             SubscriptBox["J", 
              InterpretationBox[Cell["xy", "InlineCharacterName",
                ShowSpecialCharacters->False],
               TextCell[
               "xy", "InlineCharacterName", ShowSpecialCharacters -> 
                False]]]}], ")"}]}], "0", 
          FractionBox[
           SubscriptBox["J", 
            InterpretationBox[Cell["xy", "InlineCharacterName",
              ShowSpecialCharacters->False],
             TextCell[
             "xy", "InlineCharacterName", ShowSpecialCharacters -> False]]], 
           "2"], 
          FractionBox[
           SubscriptBox["J", 
            InterpretationBox[Cell["xy", "InlineCharacterName",
              ShowSpecialCharacters->False],
             TextCell[
             "xy", "InlineCharacterName", ShowSpecialCharacters -> False]]], 
           "2"], 
          RowBox[{"-", 
           FractionBox[
            SubscriptBox["J", "z"], "2"]}], 
          RowBox[{
           FractionBox["1", "4"], " ", 
           RowBox[{"(", 
            RowBox[{
             RowBox[{
              RowBox[{"-", "2"}], " ", "\[ImaginaryI]", " ", 
              SubscriptBox["J", "DM"]}], "+", 
             SubscriptBox["J", "z"], "+", 
             SubscriptBox["J", 
              InterpretationBox[Cell["xy", "InlineCharacterName",
                ShowSpecialCharacters->False],
               TextCell[
               "xy", "InlineCharacterName", ShowSpecialCharacters -> 
                False]]]}], ")"}]}], "0", 
          RowBox[{"-", 
           FractionBox[
            RowBox[{"\[ImaginaryI]", " ", 
             SubscriptBox["J", "DM"]}], "2"]}], "0", 
          FractionBox[
           RowBox[{"\[ImaginaryI]", " ", 
            SubscriptBox["J", "DM"]}], "2"], 
          RowBox[{
           FractionBox["1", "4"], " ", 
           RowBox[{"(", 
            RowBox[{
             SubscriptBox["J", 
              InterpretationBox[Cell["xy", "InlineCharacterName",
                ShowSpecialCharacters->False],
               TextCell[
               "xy", "InlineCharacterName", ShowSpecialCharacters -> False]]],
              "-", 
             SubscriptBox["J", "z"]}], ")"}]}]},
         {"0", "0", "0", 
          RowBox[{
           RowBox[{"(", 
            RowBox[{
             RowBox[{"-", 
              FractionBox["1", "2"]}], "+", 
             FractionBox["\[ImaginaryI]", "2"]}], ")"}], " ", 
           SubscriptBox["J", "DM"]}], 
          RowBox[{
           RowBox[{"(", 
            RowBox[{
             FractionBox["1", "2"], "-", 
             FractionBox["\[ImaginaryI]", "2"]}], ")"}], " ", 
           SubscriptBox["J", "DM"]}], "0", 
          RowBox[{
           FractionBox["1", "4"], " ", 
           RowBox[{"(", 
            RowBox[{
             RowBox[{"2", " ", "\[ImaginaryI]", " ", 
              SubscriptBox["J", "DM"]}], "+", 
             SubscriptBox["J", "z"], "+", 
             SubscriptBox["J", 
              InterpretationBox[Cell["xy", "InlineCharacterName",
                ShowSpecialCharacters->False],
               TextCell[
               "xy", "InlineCharacterName", ShowSpecialCharacters -> 
                False]]]}], ")"}]}], 
          RowBox[{
           FractionBox["1", "4"], " ", 
           RowBox[{"(", 
            RowBox[{
             RowBox[{
              RowBox[{"-", "2"}], " ", "\[ImaginaryI]", " ", 
              SubscriptBox["J", "DM"]}], "+", 
             SubscriptBox["J", "z"], "+", 
             SubscriptBox["J", 
              InterpretationBox[Cell["xy", "InlineCharacterName",
                ShowSpecialCharacters->False],
               TextCell[
               "xy", "InlineCharacterName", ShowSpecialCharacters -> 
                False]]]}], ")"}]}], 
          RowBox[{
           FractionBox["1", "4"], " ", 
           RowBox[{"(", 
            RowBox[{
             RowBox[{
              RowBox[{"-", "2"}], " ", "\[ImaginaryI]", " ", 
              SubscriptBox["J", "DM"]}], "+", 
             SubscriptBox["J", "z"], "+", 
             SubscriptBox["J", 
              InterpretationBox[Cell["xy", "InlineCharacterName",
                ShowSpecialCharacters->False],
               TextCell[
               "xy", "InlineCharacterName", ShowSpecialCharacters -> 
                False]]]}], ")"}]}], 
          RowBox[{
           FractionBox["1", "4"], " ", 
           RowBox[{"(", 
            RowBox[{
             RowBox[{"2", " ", "\[ImaginaryI]", " ", 
              SubscriptBox["J", "DM"]}], "+", 
             SubscriptBox["J", "z"], "+", 
             SubscriptBox["J", 
              InterpretationBox[Cell["xy", "InlineCharacterName",
                ShowSpecialCharacters->False],
               TextCell[
               "xy", "InlineCharacterName", ShowSpecialCharacters -> 
                False]]]}], ")"}]}], 
          RowBox[{
           FractionBox["1", "2"], " ", 
           RowBox[{"(", 
            RowBox[{
             SubscriptBox["J", "z"], "-", 
             RowBox[{"2", " ", 
              SubscriptBox["J", 
               InterpretationBox[Cell["xy", "InlineCharacterName",
                 ShowSpecialCharacters->False],
                TextCell[
                "xy", "InlineCharacterName", ShowSpecialCharacters -> 
                 False]]]}]}], ")"}]}], "0", "0", 
          RowBox[{
           RowBox[{"(", 
            RowBox[{
             RowBox[{"-", 
              FractionBox["1", "2"]}], "+", 
             FractionBox["\[ImaginaryI]", "2"]}], ")"}], " ", 
           SubscriptBox["J", "DM"]}], 
          RowBox[{
           RowBox[{"(", 
            RowBox[{
             FractionBox["1", "2"], "-", 
             FractionBox["\[ImaginaryI]", "2"]}], ")"}], " ", 
           SubscriptBox["J", "DM"]}], "0"},
         {"0", 
          RowBox[{
           FractionBox["1", "4"], " ", 
           RowBox[{"(", 
            RowBox[{
             SubscriptBox["J", "z"], "-", 
             SubscriptBox["J", 
              InterpretationBox[Cell["xy", "InlineCharacterName",
                ShowSpecialCharacters->False],
               TextCell[
               "xy", "InlineCharacterName", ShowSpecialCharacters -> 
                False]]]}], ")"}]}], 
          RowBox[{
           FractionBox["1", "4"], " ", 
           RowBox[{"(", 
            RowBox[{
             SubscriptBox["J", 
              InterpretationBox[Cell["xy", "InlineCharacterName",
                ShowSpecialCharacters->False],
               TextCell[
               "xy", "InlineCharacterName", ShowSpecialCharacters -> False]]],
              "-", 
             SubscriptBox["J", "z"]}], ")"}]}], "0", "0", 
          RowBox[{
           RowBox[{"(", 
            RowBox[{
             RowBox[{"-", 
              FractionBox["1", "2"]}], "+", 
             FractionBox["\[ImaginaryI]", "2"]}], ")"}], " ", 
           SubscriptBox["J", "DM"]}], 
          RowBox[{"-", 
           FractionBox[
            RowBox[{"\[ImaginaryI]", " ", 
             SubscriptBox["J", "DM"]}], "2"]}], 
          FractionBox[
           SubscriptBox["J", "DM"], "2"], "0", "0", "0", 
          RowBox[{
           RowBox[{"-", "H"}], " ", 
           SubscriptBox["g\[Micro]", "B"], " ", 
           SubscriptBox["\[Micro]", "0"]}], 
          FractionBox[
           SubscriptBox["J", 
            InterpretationBox[Cell["xy", "InlineCharacterName",
              ShowSpecialCharacters->False],
             TextCell[
             "xy", "InlineCharacterName", ShowSpecialCharacters -> False]]], 
           "2"], 
          RowBox[{
           FractionBox["1", "4"], " ", 
           RowBox[{"(", 
            RowBox[{
             RowBox[{"2", " ", "\[ImaginaryI]", " ", 
              SubscriptBox["J", "DM"]}], "+", 
             SubscriptBox["J", "z"], "+", 
             SubscriptBox["J", 
              InterpretationBox[Cell["xy", "InlineCharacterName",
                ShowSpecialCharacters->False],
               TextCell[
               "xy", "InlineCharacterName", ShowSpecialCharacters -> 
                False]]]}], ")"}]}], 
          RowBox[{
           FractionBox["1", "4"], " ", 
           RowBox[{"(", 
            RowBox[{
             RowBox[{
              RowBox[{"-", "2"}], " ", "\[ImaginaryI]", " ", 
              SubscriptBox["J", "DM"]}], "+", 
             SubscriptBox["J", "z"], "+", 
             SubscriptBox["J", 
              InterpretationBox[Cell["xy", "InlineCharacterName",
                ShowSpecialCharacters->False],
               TextCell[
               "xy", "InlineCharacterName", ShowSpecialCharacters -> 
                False]]]}], ")"}]}], "0"},
         {"0", 
          RowBox[{
           FractionBox["1", "4"], " ", 
           RowBox[{"(", 
            RowBox[{
             SubscriptBox["J", 
              InterpretationBox[Cell["xy", "InlineCharacterName",
                ShowSpecialCharacters->False],
               TextCell[
               "xy", "InlineCharacterName", ShowSpecialCharacters -> False]]],
              "-", 
             SubscriptBox["J", "z"]}], ")"}]}], 
          RowBox[{
           FractionBox["1", "4"], " ", 
           RowBox[{"(", 
            RowBox[{
             SubscriptBox["J", "z"], "-", 
             SubscriptBox["J", 
              InterpretationBox[Cell["xy", "InlineCharacterName",
                ShowSpecialCharacters->False],
               TextCell[
               "xy", "InlineCharacterName", ShowSpecialCharacters -> 
                False]]]}], ")"}]}], "0", "0", 
          RowBox[{
           RowBox[{"(", 
            RowBox[{
             FractionBox["1", "2"], "-", 
             FractionBox["\[ImaginaryI]", "2"]}], ")"}], " ", 
           SubscriptBox["J", "DM"]}], "0", "0", 
          RowBox[{"-", 
           FractionBox[
            SubscriptBox["J", "DM"], "2"]}], 
          FractionBox[
           RowBox[{"\[ImaginaryI]", " ", 
            SubscriptBox["J", "DM"]}], "2"], "0", 
          FractionBox[
           SubscriptBox["J", 
            InterpretationBox[Cell["xy", "InlineCharacterName",
              ShowSpecialCharacters->False],
             TextCell[
             "xy", "InlineCharacterName", ShowSpecialCharacters -> False]]], 
           "2"], 
          RowBox[{
           RowBox[{"-", "H"}], " ", 
           SubscriptBox["g\[Micro]", "B"], " ", 
           SubscriptBox["\[Micro]", "0"]}], 
          RowBox[{
           FractionBox["1", "4"], " ", 
           RowBox[{"(", 
            RowBox[{
             RowBox[{
              RowBox[{"-", "2"}], " ", "\[ImaginaryI]", " ", 
              SubscriptBox["J", "DM"]}], "+", 
             SubscriptBox["J", "z"], "+", 
             SubscriptBox["J", 
              InterpretationBox[Cell["xy", "InlineCharacterName",
                ShowSpecialCharacters->False],
               TextCell[
               "xy", "InlineCharacterName", ShowSpecialCharacters -> 
                False]]]}], ")"}]}], 
          RowBox[{
           FractionBox["1", "4"], " ", 
           RowBox[{"(", 
            RowBox[{
             RowBox[{"2", " ", "\[ImaginaryI]", " ", 
              SubscriptBox["J", "DM"]}], "+", 
             SubscriptBox["J", "z"], "+", 
             SubscriptBox["J", 
              InterpretationBox[Cell["xy", "InlineCharacterName",
                ShowSpecialCharacters->False],
               TextCell[
               "xy", "InlineCharacterName", ShowSpecialCharacters -> 
                False]]]}], ")"}]}], "0"},
         {"0", "0", "0", 
          RowBox[{
           FractionBox["1", "4"], " ", 
           RowBox[{"(", 
            RowBox[{
             SubscriptBox["J", "z"], "-", 
             SubscriptBox["J", 
              InterpretationBox[Cell["xy", "InlineCharacterName",
                ShowSpecialCharacters->False],
               TextCell[
               "xy", "InlineCharacterName", ShowSpecialCharacters -> 
                False]]]}], ")"}]}], 
          RowBox[{
           FractionBox["1", "4"], " ", 
           RowBox[{"(", 
            RowBox[{
             SubscriptBox["J", 
              InterpretationBox[Cell["xy", "InlineCharacterName",
                ShowSpecialCharacters->False],
               TextCell[
               "xy", "InlineCharacterName", ShowSpecialCharacters -> False]]],
              "-", 
             SubscriptBox["J", "z"]}], ")"}]}], "0", 
          FractionBox[
           RowBox[{"\[ImaginaryI]", " ", 
            SubscriptBox["J", "DM"]}], "2"], "0", 
          FractionBox[
           SubscriptBox["J", "DM"], "2"], "0", 
          RowBox[{
           RowBox[{"(", 
            RowBox[{
             RowBox[{"-", 
              FractionBox["1", "2"]}], "-", 
             FractionBox["\[ImaginaryI]", "2"]}], ")"}], " ", 
           SubscriptBox["J", "DM"]}], 
          RowBox[{
           FractionBox["1", "4"], " ", 
           RowBox[{"(", 
            RowBox[{
             RowBox[{
              RowBox[{"-", "2"}], " ", "\[ImaginaryI]", " ", 
              SubscriptBox["J", "DM"]}], "+", 
             SubscriptBox["J", "z"], "+", 
             SubscriptBox["J", 
              InterpretationBox[Cell["xy", "InlineCharacterName",
                ShowSpecialCharacters->False],
               TextCell[
               "xy", "InlineCharacterName", ShowSpecialCharacters -> 
                False]]]}], ")"}]}], 
          RowBox[{
           FractionBox["1", "4"], " ", 
           RowBox[{"(", 
            RowBox[{
             RowBox[{"2", " ", "\[ImaginaryI]", " ", 
              SubscriptBox["J", "DM"]}], "+", 
             SubscriptBox["J", "z"], "+", 
             SubscriptBox["J", 
              InterpretationBox[Cell["xy", "InlineCharacterName",
                ShowSpecialCharacters->False],
               TextCell[
               "xy", "InlineCharacterName", ShowSpecialCharacters -> 
                False]]]}], ")"}]}], 
          RowBox[{
           RowBox[{"-", "H"}], " ", 
           SubscriptBox["g\[Micro]", "B"], " ", 
           SubscriptBox["\[Micro]", "0"]}], 
          FractionBox[
           SubscriptBox["J", 
            InterpretationBox[Cell["xy", "InlineCharacterName",
              ShowSpecialCharacters->False],
             TextCell[
             "xy", "InlineCharacterName", ShowSpecialCharacters -> False]]], 
           "2"], "0"},
         {"0", "0", "0", 
          RowBox[{
           FractionBox["1", "4"], " ", 
           RowBox[{"(", 
            RowBox[{
             SubscriptBox["J", 
              InterpretationBox[Cell["xy", "InlineCharacterName",
                ShowSpecialCharacters->False],
               TextCell[
               "xy", "InlineCharacterName", ShowSpecialCharacters -> False]]],
              "-", 
             SubscriptBox["J", "z"]}], ")"}]}], 
          RowBox[{
           FractionBox["1", "4"], " ", 
           RowBox[{"(", 
            RowBox[{
             SubscriptBox["J", "z"], "-", 
             SubscriptBox["J", 
              InterpretationBox[Cell["xy", "InlineCharacterName",
                ShowSpecialCharacters->False],
               TextCell[
               "xy", "InlineCharacterName", ShowSpecialCharacters -> 
                False]]]}], ")"}]}], "0", "0", 
          RowBox[{"-", 
           FractionBox[
            SubscriptBox["J", "DM"], "2"]}], "0", 
          RowBox[{"-", 
           FractionBox[
            RowBox[{"\[ImaginaryI]", " ", 
             SubscriptBox["J", "DM"]}], "2"]}], 
          RowBox[{
           RowBox[{"(", 
            RowBox[{
             FractionBox["1", "2"], "+", 
             FractionBox["\[ImaginaryI]", "2"]}], ")"}], " ", 
           SubscriptBox["J", "DM"]}], 
          RowBox[{
           FractionBox["1", "4"], " ", 
           RowBox[{"(", 
            RowBox[{
             RowBox[{"2", " ", "\[ImaginaryI]", " ", 
              SubscriptBox["J", "DM"]}], "+", 
             SubscriptBox["J", "z"], "+", 
             SubscriptBox["J", 
              InterpretationBox[Cell["xy", "InlineCharacterName",
                ShowSpecialCharacters->False],
               TextCell[
               "xy", "InlineCharacterName", ShowSpecialCharacters -> 
                False]]]}], ")"}]}], 
          RowBox[{
           FractionBox["1", "4"], " ", 
           RowBox[{"(", 
            RowBox[{
             RowBox[{
              RowBox[{"-", "2"}], " ", "\[ImaginaryI]", " ", 
              SubscriptBox["J", "DM"]}], "+", 
             SubscriptBox["J", "z"], "+", 
             SubscriptBox["J", 
              InterpretationBox[Cell["xy", "InlineCharacterName",
                ShowSpecialCharacters->False],
               TextCell[
               "xy", "InlineCharacterName", ShowSpecialCharacters -> 
                False]]]}], ")"}]}], 
          FractionBox[
           SubscriptBox["J", 
            InterpretationBox[Cell["xy", "InlineCharacterName",
              ShowSpecialCharacters->False],
             TextCell[
             "xy", "InlineCharacterName", ShowSpecialCharacters -> False]]], 
           "2"], 
          RowBox[{
           RowBox[{"-", "H"}], " ", 
           SubscriptBox["g\[Micro]", "B"], " ", 
           SubscriptBox["\[Micro]", "0"]}], "0"},
         {"0", "0", "0", "0", "0", "0", 
          RowBox[{
           FractionBox["1", "4"], " ", 
           RowBox[{"(", 
            RowBox[{
             SubscriptBox["J", 
              InterpretationBox[Cell["xy", "InlineCharacterName",
                ShowSpecialCharacters->False],
               TextCell[
               "xy", "InlineCharacterName", ShowSpecialCharacters -> False]]],
              "-", 
             SubscriptBox["J", "z"]}], ")"}]}], 
          RowBox[{
           FractionBox["1", "4"], " ", 
           RowBox[{"(", 
            RowBox[{
             SubscriptBox["J", "z"], "-", 
             SubscriptBox["J", 
              InterpretationBox[Cell["xy", "InlineCharacterName",
                ShowSpecialCharacters->False],
               TextCell[
               "xy", "InlineCharacterName", ShowSpecialCharacters -> 
                False]]]}], ")"}]}], 
          RowBox[{
           FractionBox["1", "4"], " ", 
           RowBox[{"(", 
            RowBox[{
             SubscriptBox["J", "z"], "-", 
             SubscriptBox["J", 
              InterpretationBox[Cell["xy", "InlineCharacterName",
                ShowSpecialCharacters->False],
               TextCell[
               "xy", "InlineCharacterName", ShowSpecialCharacters -> 
                False]]]}], ")"}]}], 
          RowBox[{
           FractionBox["1", "4"], " ", 
           RowBox[{"(", 
            RowBox[{
             SubscriptBox["J", 
              InterpretationBox[Cell["xy", "InlineCharacterName",
                ShowSpecialCharacters->False],
               TextCell[
               "xy", "InlineCharacterName", ShowSpecialCharacters -> False]]],
              "-", 
             SubscriptBox["J", "z"]}], ")"}]}], "0", "0", "0", "0", "0", 
          RowBox[{
           FractionBox[
            SubscriptBox["J", "z"], "2"], "+", 
           SubscriptBox["J", 
            InterpretationBox[Cell["xy", "InlineCharacterName",
              ShowSpecialCharacters->False],
             TextCell[
             "xy", "InlineCharacterName", ShowSpecialCharacters -> False]]], 
           "-", 
           RowBox[{"2", " ", "H", " ", 
            SubscriptBox["g\[Micro]", "B"], " ", 
            SubscriptBox["\[Micro]", "0"]}]}]}
        },
        GridBoxAlignment->{
         "Columns" -> {{Center}}, "ColumnsIndexed" -> {}, 
          "Rows" -> {{Baseline}}, "RowsIndexed" -> {}},
        GridBoxSpacings->{"Columns" -> {
            Offset[0.27999999999999997`], {
             Offset[0.7]}, 
            Offset[0.27999999999999997`]}, "ColumnsIndexed" -> {}, "Rows" -> {
            Offset[0.2], {
             Offset[0.4]}, 
            Offset[0.2]}, "RowsIndexed" -> {}}], "\[NoBreak]", ")"}],
      TraditionalForm],
     TraditionalForm,
     Editable->True], TextForm]], "InlineText"],
  Text[
   TraditionalForm[{{
     Rational[1, 2] Subscript[$CellContext`J, $CellContext`z] + 
      Subscript[$CellContext`J, 
        TextCell[
        "xy", "InlineCharacterName", ShowSpecialCharacters -> False]] + ((
         2 $CellContext`H) Subscript[$CellContext`g\[Micro], $CellContext`B]) 
       Subscript[$CellContext`\[Micro], 0], 0, 0, 0, 0, 0, 
      Rational[1, 4] (-Subscript[$CellContext`J, $CellContext`z] + 
       Subscript[$CellContext`J, 
         TextCell[
         "xy", "InlineCharacterName", ShowSpecialCharacters -> False]]), 
      Rational[1, 4] (Subscript[$CellContext`J, $CellContext`z] - 
       Subscript[$CellContext`J, 
        TextCell[
        "xy", "InlineCharacterName", ShowSpecialCharacters -> False]]), 
      Rational[1, 4] (Subscript[$CellContext`J, $CellContext`z] - 
       Subscript[$CellContext`J, 
        TextCell[
        "xy", "InlineCharacterName", ShowSpecialCharacters -> False]]), 
      Rational[1, 4] (-Subscript[$CellContext`J, $CellContext`z] + 
       Subscript[$CellContext`J, 
         TextCell[
         "xy", "InlineCharacterName", ShowSpecialCharacters -> False]]), 0, 0,
       0, 0, 0, 0}, {
     0, ($CellContext`H Subscript[$CellContext`g\[Micro], $CellContext`B]) 
      Subscript[$CellContext`\[Micro], 0], Rational[1, 2] 
      Subscript[$CellContext`J, 
        TextCell[
        "xy", "InlineCharacterName", ShowSpecialCharacters -> False]], 
      Rational[1, 4] (
       Complex[0, 2] Subscript[$CellContext`J, $CellContext`DM] + 
       Subscript[$CellContext`J, $CellContext`z] + Subscript[$CellContext`J, 
         TextCell[
         "xy", "InlineCharacterName", ShowSpecialCharacters -> False]]), 
      Rational[1, 4] (
       Complex[0, -2] Subscript[$CellContext`J, $CellContext`DM] + 
       Subscript[$CellContext`J, $CellContext`z] + Subscript[$CellContext`J, 
         TextCell[
         "xy", "InlineCharacterName", ShowSpecialCharacters -> False]]), 
      Complex[
        Rational[-1, 2], 
        Rational[1, 2]] Subscript[$CellContext`J, $CellContext`DM], Complex[0, 
        Rational[-1, 2]] Subscript[$CellContext`J, $CellContext`DM], 0, 
      Rational[1, 2] Subscript[$CellContext`J, $CellContext`DM], 0, 0, 
      Rational[1, 4] (Subscript[$CellContext`J, $CellContext`z] - 
       Subscript[$CellContext`J, 
        TextCell[
        "xy", "InlineCharacterName", ShowSpecialCharacters -> False]]), 
      Rational[1, 4] (-Subscript[$CellContext`J, $CellContext`z] + 
       Subscript[$CellContext`J, 
         TextCell[
         "xy", "InlineCharacterName", ShowSpecialCharacters -> False]]), 0, 0,
       0}, {0, Rational[1, 2] Subscript[$CellContext`J, 
        TextCell[
        "xy", "InlineCharacterName", ShowSpecialCharacters -> 
         False]], ($CellContext`H 
       Subscript[$CellContext`g\[Micro], $CellContext`B]) 
      Subscript[$CellContext`\[Micro], 0], 
      Rational[1, 4] (
       Complex[0, -2] Subscript[$CellContext`J, $CellContext`DM] + 
       Subscript[$CellContext`J, $CellContext`z] + Subscript[$CellContext`J, 
         TextCell[
         "xy", "InlineCharacterName", ShowSpecialCharacters -> False]]), 
      Rational[1, 4] (
       Complex[0, 2] Subscript[$CellContext`J, $CellContext`DM] + 
       Subscript[$CellContext`J, $CellContext`z] + Subscript[$CellContext`J, 
         TextCell[
         "xy", "InlineCharacterName", ShowSpecialCharacters -> False]]), 
      Complex[
        Rational[1, 2], 
        Rational[-1, 2]] Subscript[$CellContext`J, $CellContext`DM], 0, 
      Rational[-1, 2] Subscript[$CellContext`J, $CellContext`DM], 0, 
      Complex[0, 
        Rational[1, 2]] Subscript[$CellContext`J, $CellContext`DM], 0, 
      Rational[1, 4] (-Subscript[$CellContext`J, $CellContext`z] + 
       Subscript[$CellContext`J, 
         TextCell[
         "xy", "InlineCharacterName", ShowSpecialCharacters -> False]]), 
      Rational[1, 4] (Subscript[$CellContext`J, $CellContext`z] - 
       Subscript[$CellContext`J, 
        TextCell[
        "xy", "InlineCharacterName", ShowSpecialCharacters -> False]]), 0, 0, 
      0}, {0, Rational[1, 4] (
       Complex[0, -2] Subscript[$CellContext`J, $CellContext`DM] + 
       Subscript[$CellContext`J, $CellContext`z] + Subscript[$CellContext`J, 
         TextCell[
         "xy", "InlineCharacterName", ShowSpecialCharacters -> False]]), 
      Rational[1, 4] (
       Complex[0, 2] Subscript[$CellContext`J, $CellContext`DM] + 
       Subscript[$CellContext`J, $CellContext`z] + Subscript[$CellContext`J, 
         TextCell[
         "xy", "InlineCharacterName", ShowSpecialCharacters -> 
          False]]), ($CellContext`H 
       Subscript[$CellContext`g\[Micro], $CellContext`B]) 
      Subscript[$CellContext`\[Micro], 0], Rational[1, 2] 
      Subscript[$CellContext`J, 
        TextCell[
        "xy", "InlineCharacterName", ShowSpecialCharacters -> False]], 0, 
      Complex[0, 
        Rational[1, 2]] Subscript[$CellContext`J, $CellContext`DM], 
      Rational[1, 2] Subscript[$CellContext`J, $CellContext`DM], 0, 0, Complex[
        Rational[-1, 2], 
        Rational[-1, 2]] Subscript[$CellContext`J, $CellContext`DM], 0, 0, 
      Rational[1, 4] (Subscript[$CellContext`J, $CellContext`z] - 
       Subscript[$CellContext`J, 
        TextCell[
        "xy", "InlineCharacterName", ShowSpecialCharacters -> False]]), 
      Rational[1, 4] (-Subscript[$CellContext`J, $CellContext`z] + 
       Subscript[$CellContext`J, 
         TextCell[
         "xy", "InlineCharacterName", ShowSpecialCharacters -> False]]), 0}, {
     0, Rational[1, 4] (
       Complex[0, 2] Subscript[$CellContext`J, $CellContext`DM] + 
       Subscript[$CellContext`J, $CellContext`z] + Subscript[$CellContext`J, 
         TextCell[
         "xy", "InlineCharacterName", ShowSpecialCharacters -> False]]), 
      Rational[1, 4] (
       Complex[0, -2] Subscript[$CellContext`J, $CellContext`DM] + 
       Subscript[$CellContext`J, $CellContext`z] + Subscript[$CellContext`J, 
         TextCell[
         "xy", "InlineCharacterName", ShowSpecialCharacters -> False]]), 
      Rational[1, 2] Subscript[$CellContext`J, 
        TextCell[
        "xy", "InlineCharacterName", ShowSpecialCharacters -> 
         False]], ($CellContext`H 
       Subscript[$CellContext`g\[Micro], $CellContext`B]) 
      Subscript[$CellContext`\[Micro], 0], 0, 0, 0, Rational[-1, 2] 
      Subscript[$CellContext`J, $CellContext`DM], Complex[0, 
        Rational[-1, 2]] Subscript[$CellContext`J, $CellContext`DM], Complex[
        Rational[1, 2], 
        Rational[1, 2]] Subscript[$CellContext`J, $CellContext`DM], 0, 0, 
      Rational[1, 4] (-Subscript[$CellContext`J, $CellContext`z] + 
       Subscript[$CellContext`J, 
         TextCell[
         "xy", "InlineCharacterName", ShowSpecialCharacters -> False]]), 
      Rational[1, 4] (Subscript[$CellContext`J, $CellContext`z] - 
       Subscript[$CellContext`J, 
        TextCell[
        "xy", "InlineCharacterName", ShowSpecialCharacters -> False]]), 0}, {
     0, Complex[
        Rational[-1, 2], 
        Rational[-1, 2]] Subscript[$CellContext`J, $CellContext`DM], Complex[
        Rational[1, 2], 
        Rational[1, 2]] Subscript[$CellContext`J, $CellContext`DM], 0, 0, 
      Rational[1, 2] (Subscript[$CellContext`J, $CellContext`z] - 2 
       Subscript[$CellContext`J, 
         TextCell[
         "xy", "InlineCharacterName", ShowSpecialCharacters -> False]]), 
      Rational[1, 4] (
       Complex[0, -2] Subscript[$CellContext`J, $CellContext`DM] + 
       Subscript[$CellContext`J, $CellContext`z] + Subscript[$CellContext`J, 
         TextCell[
         "xy", "InlineCharacterName", ShowSpecialCharacters -> False]]), 
      Rational[1, 4] (
       Complex[0, 2] Subscript[$CellContext`J, $CellContext`DM] + 
       Subscript[$CellContext`J, $CellContext`z] + Subscript[$CellContext`J, 
         TextCell[
         "xy", "InlineCharacterName", ShowSpecialCharacters -> False]]), 
      Rational[1, 4] (
       Complex[0, 2] Subscript[$CellContext`J, $CellContext`DM] + 
       Subscript[$CellContext`J, $CellContext`z] + Subscript[$CellContext`J, 
         TextCell[
         "xy", "InlineCharacterName", ShowSpecialCharacters -> False]]), 
      Rational[1, 4] (
       Complex[0, -2] Subscript[$CellContext`J, $CellContext`DM] + 
       Subscript[$CellContext`J, $CellContext`z] + Subscript[$CellContext`J, 
         TextCell[
         "xy", "InlineCharacterName", ShowSpecialCharacters -> False]]), 0, 
      Complex[
        Rational[-1, 2], 
        Rational[-1, 2]] Subscript[$CellContext`J, $CellContext`DM], Complex[
        Rational[1, 2], 
        Rational[1, 2]] Subscript[$CellContext`J, $CellContext`DM], 0, 0, 
      0}, {Rational[1, 4] (-Subscript[$CellContext`J, $CellContext`z] + 
       Subscript[$CellContext`J, 
         TextCell[
         "xy", "InlineCharacterName", ShowSpecialCharacters -> False]]), 
      Complex[0, 
        Rational[1, 2]] Subscript[$CellContext`J, $CellContext`DM], 0, 
      Complex[0, 
        Rational[-1, 2]] Subscript[$CellContext`J, $CellContext`DM], 0, 
      Rational[1, 4] (
       Complex[0, 2] Subscript[$CellContext`J, $CellContext`DM] + 
       Subscript[$CellContext`J, $CellContext`z] + Subscript[$CellContext`J, 
         TextCell[
         "xy", "InlineCharacterName", ShowSpecialCharacters -> False]]), 
      Rational[-1, 2] Subscript[$CellContext`J, $CellContext`z], 
      Rational[1, 2] Subscript[$CellContext`J, 
        TextCell[
        "xy", "InlineCharacterName", ShowSpecialCharacters -> False]], 
      Rational[1, 2] Subscript[$CellContext`J, 
        TextCell[
        "xy", "InlineCharacterName", ShowSpecialCharacters -> False]], 0, 
      Rational[1, 4] (
       Complex[0, -2] Subscript[$CellContext`J, $CellContext`DM] + 
       Subscript[$CellContext`J, $CellContext`z] + Subscript[$CellContext`J, 
         TextCell[
         "xy", "InlineCharacterName", ShowSpecialCharacters -> False]]), 
      Complex[0, 
        Rational[1, 2]] Subscript[$CellContext`J, $CellContext`DM], 0, 
      Complex[0, 
        Rational[-1, 2]] Subscript[$CellContext`J, $CellContext`DM], 0, 
      Rational[1, 4] (-Subscript[$CellContext`J, $CellContext`z] + 
       Subscript[$CellContext`J, 
         TextCell[
         "xy", "InlineCharacterName", ShowSpecialCharacters -> False]])}, {
     Rational[1, 4] (Subscript[$CellContext`J, $CellContext`z] - 
       Subscript[$CellContext`J, 
        TextCell[
        "xy", "InlineCharacterName", ShowSpecialCharacters -> False]]), 0, 
      Rational[-1, 2] Subscript[$CellContext`J, $CellContext`DM], 
      Rational[1, 2] Subscript[$CellContext`J, $CellContext`DM], 0, 
      Rational[1, 4] (
       Complex[0, -2] Subscript[$CellContext`J, $CellContext`DM] + 
       Subscript[$CellContext`J, $CellContext`z] + Subscript[$CellContext`J, 
         TextCell[
         "xy", "InlineCharacterName", ShowSpecialCharacters -> False]]), 
      Rational[1, 2] Subscript[$CellContext`J, 
        TextCell[
        "xy", "InlineCharacterName", ShowSpecialCharacters -> False]], 
      Rational[-1, 2] Subscript[$CellContext`J, $CellContext`z], 0, 
      Rational[1, 2] Subscript[$CellContext`J, 
        TextCell[
        "xy", "InlineCharacterName", ShowSpecialCharacters -> False]], 
      Rational[1, 4] (
       Complex[0, 2] Subscript[$CellContext`J, $CellContext`DM] + 
       Subscript[$CellContext`J, $CellContext`z] + Subscript[$CellContext`J, 
         TextCell[
         "xy", "InlineCharacterName", ShowSpecialCharacters -> False]]), 
      Rational[1, 2] Subscript[$CellContext`J, $CellContext`DM], 0, 0, 
      Rational[-1, 2] Subscript[$CellContext`J, $CellContext`DM], 
      Rational[1, 4] (Subscript[$CellContext`J, $CellContext`z] - 
       Subscript[$CellContext`J, 
        TextCell[
        "xy", "InlineCharacterName", ShowSpecialCharacters -> False]])}, {
     Rational[1, 4] (Subscript[$CellContext`J, $CellContext`z] - 
       Subscript[$CellContext`J, 
        TextCell[
        "xy", "InlineCharacterName", ShowSpecialCharacters -> False]]), 
      Rational[1, 2] Subscript[$CellContext`J, $CellContext`DM], 0, 0, 
      Rational[-1, 2] Subscript[$CellContext`J, $CellContext`DM], 
      Rational[1, 4] (
       Complex[0, -2] Subscript[$CellContext`J, $CellContext`DM] + 
       Subscript[$CellContext`J, $CellContext`z] + Subscript[$CellContext`J, 
         TextCell[
         "xy", "InlineCharacterName", ShowSpecialCharacters -> False]]), 
      Rational[1, 2] Subscript[$CellContext`J, 
        TextCell[
        "xy", "InlineCharacterName", ShowSpecialCharacters -> False]], 0, 
      Rational[-1, 2] Subscript[$CellContext`J, $CellContext`z], 
      Rational[1, 2] Subscript[$CellContext`J, 
        TextCell[
        "xy", "InlineCharacterName", ShowSpecialCharacters -> False]], 
      Rational[1, 4] (
       Complex[0, 2] Subscript[$CellContext`J, $CellContext`DM] + 
       Subscript[$CellContext`J, $CellContext`z] + Subscript[$CellContext`J, 
         TextCell[
         "xy", "InlineCharacterName", ShowSpecialCharacters -> False]]), 0, 
      Rational[-1, 2] Subscript[$CellContext`J, $CellContext`DM], 
      Rational[1, 2] Subscript[$CellContext`J, $CellContext`DM], 0, 
      Rational[1, 4] (Subscript[$CellContext`J, $CellContext`z] - 
       Subscript[$CellContext`J, 
        TextCell[
        "xy", "InlineCharacterName", ShowSpecialCharacters -> False]])}, {
     Rational[1, 4] (-Subscript[$CellContext`J, $CellContext`z] + 
       Subscript[$CellContext`J, 
         TextCell[
         "xy", "InlineCharacterName", ShowSpecialCharacters -> False]]), 0, 
      Complex[0, 
        Rational[-1, 2]] Subscript[$CellContext`J, $CellContext`DM], 0, 
      Complex[0, 
        Rational[1, 2]] Subscript[$CellContext`J, $CellContext`DM], 
      Rational[1, 4] (
       Complex[0, 2] Subscript[$CellContext`J, $CellContext`DM] + 
       Subscript[$CellContext`J, $CellContext`z] + Subscript[$CellContext`J, 
         TextCell[
         "xy", "InlineCharacterName", ShowSpecialCharacters -> False]]), 0, 
      Rational[1, 2] Subscript[$CellContext`J, 
        TextCell[
        "xy", "InlineCharacterName", ShowSpecialCharacters -> False]], 
      Rational[1, 2] Subscript[$CellContext`J, 
        TextCell[
        "xy", "InlineCharacterName", ShowSpecialCharacters -> False]], 
      Rational[-1, 2] Subscript[$CellContext`J, $CellContext`z], 
      Rational[1, 4] (
       Complex[0, -2] Subscript[$CellContext`J, $CellContext`DM] + 
       Subscript[$CellContext`J, $CellContext`z] + Subscript[$CellContext`J, 
         TextCell[
         "xy", "InlineCharacterName", ShowSpecialCharacters -> False]]), 0, 
      Complex[0, 
        Rational[-1, 2]] Subscript[$CellContext`J, $CellContext`DM], 0, 
      Complex[0, 
        Rational[1, 2]] Subscript[$CellContext`J, $CellContext`DM], 
      Rational[1, 4] (-Subscript[$CellContext`J, $CellContext`z] + 
       Subscript[$CellContext`J, 
         TextCell[
         "xy", "InlineCharacterName", ShowSpecialCharacters -> False]])}, {
     0, 0, 0, Complex[
        Rational[-1, 2], 
        Rational[1, 2]] Subscript[$CellContext`J, $CellContext`DM], Complex[
        Rational[1, 2], 
        Rational[-1, 2]] Subscript[$CellContext`J, $CellContext`DM], 0, 
      Rational[1, 4] (
       Complex[0, 2] Subscript[$CellContext`J, $CellContext`DM] + 
       Subscript[$CellContext`J, $CellContext`z] + Subscript[$CellContext`J, 
         TextCell[
         "xy", "InlineCharacterName", ShowSpecialCharacters -> False]]), 
      Rational[1, 4] (
       Complex[0, -2] Subscript[$CellContext`J, $CellContext`DM] + 
       Subscript[$CellContext`J, $CellContext`z] + Subscript[$CellContext`J, 
         TextCell[
         "xy", "InlineCharacterName", ShowSpecialCharacters -> False]]), 
      Rational[1, 4] (
       Complex[0, -2] Subscript[$CellContext`J, $CellContext`DM] + 
       Subscript[$CellContext`J, $CellContext`z] + Subscript[$CellContext`J, 
         TextCell[
         "xy", "InlineCharacterName", ShowSpecialCharacters -> False]]), 
      Rational[1, 4] (
       Complex[0, 2] Subscript[$CellContext`J, $CellContext`DM] + 
       Subscript[$CellContext`J, $CellContext`z] + Subscript[$CellContext`J, 
         TextCell[
         "xy", "InlineCharacterName", ShowSpecialCharacters -> False]]), 
      Rational[1, 2] (Subscript[$CellContext`J, $CellContext`z] - 2 
       Subscript[$CellContext`J, 
         TextCell[
         "xy", "InlineCharacterName", ShowSpecialCharacters -> False]]), 0, 0,
       Complex[
        Rational[-1, 2], 
        Rational[1, 2]] Subscript[$CellContext`J, $CellContext`DM], Complex[
        Rational[1, 2], 
        Rational[-1, 2]] Subscript[$CellContext`J, $CellContext`DM], 0}, {
     0, Rational[1, 4] (Subscript[$CellContext`J, $CellContext`z] - 
       Subscript[$CellContext`J, 
        TextCell[
        "xy", "InlineCharacterName", ShowSpecialCharacters -> False]]), 
      Rational[1, 4] (-Subscript[$CellContext`J, $CellContext`z] + 
       Subscript[$CellContext`J, 
         TextCell[
         "xy", "InlineCharacterName", ShowSpecialCharacters -> False]]), 0, 0,
       Complex[
        Rational[-1, 2], 
        Rational[1, 2]] Subscript[$CellContext`J, $CellContext`DM], Complex[0, 
        Rational[-1, 2]] Subscript[$CellContext`J, $CellContext`DM], 
      Rational[1, 2] Subscript[$CellContext`J, $CellContext`DM], 0, 0, 
      0, ((-$CellContext`H) Subscript[$CellContext`g\[Micro], $CellContext`B])
        Subscript[$CellContext`\[Micro], 0], Rational[1, 2] 
      Subscript[$CellContext`J, 
        TextCell[
        "xy", "InlineCharacterName", ShowSpecialCharacters -> False]], 
      Rational[1, 4] (
       Complex[0, 2] Subscript[$CellContext`J, $CellContext`DM] + 
       Subscript[$CellContext`J, $CellContext`z] + Subscript[$CellContext`J, 
         TextCell[
         "xy", "InlineCharacterName", ShowSpecialCharacters -> False]]), 
      Rational[1, 4] (
       Complex[0, -2] Subscript[$CellContext`J, $CellContext`DM] + 
       Subscript[$CellContext`J, $CellContext`z] + Subscript[$CellContext`J, 
         TextCell[
         "xy", "InlineCharacterName", ShowSpecialCharacters -> False]]), 0}, {
     0, Rational[1, 4] (-Subscript[$CellContext`J, $CellContext`z] + 
       Subscript[$CellContext`J, 
         TextCell[
         "xy", "InlineCharacterName", ShowSpecialCharacters -> False]]), 
      Rational[1, 4] (Subscript[$CellContext`J, $CellContext`z] - 
       Subscript[$CellContext`J, 
        TextCell[
        "xy", "InlineCharacterName", ShowSpecialCharacters -> False]]), 0, 0, 
      Complex[
        Rational[1, 2], 
        Rational[-1, 2]] Subscript[$CellContext`J, $CellContext`DM], 0, 0, 
      Rational[-1, 2] Subscript[$CellContext`J, $CellContext`DM], Complex[0, 
        Rational[1, 2]] Subscript[$CellContext`J, $CellContext`DM], 0, 
      Rational[1, 2] Subscript[$CellContext`J, 
        TextCell[
        "xy", "InlineCharacterName", ShowSpecialCharacters -> 
         False]], ((-$CellContext`H) 
       Subscript[$CellContext`g\[Micro], $CellContext`B]) 
      Subscript[$CellContext`\[Micro], 0], 
      Rational[1, 4] (
       Complex[0, -2] Subscript[$CellContext`J, $CellContext`DM] + 
       Subscript[$CellContext`J, $CellContext`z] + Subscript[$CellContext`J, 
         TextCell[
         "xy", "InlineCharacterName", ShowSpecialCharacters -> False]]), 
      Rational[1, 4] (
       Complex[0, 2] Subscript[$CellContext`J, $CellContext`DM] + 
       Subscript[$CellContext`J, $CellContext`z] + Subscript[$CellContext`J, 
         TextCell[
         "xy", "InlineCharacterName", ShowSpecialCharacters -> False]]), 0}, {
     0, 0, 0, Rational[1, 4] (Subscript[$CellContext`J, $CellContext`z] - 
       Subscript[$CellContext`J, 
        TextCell[
        "xy", "InlineCharacterName", ShowSpecialCharacters -> False]]), 
      Rational[1, 4] (-Subscript[$CellContext`J, $CellContext`z] + 
       Subscript[$CellContext`J, 
         TextCell[
         "xy", "InlineCharacterName", ShowSpecialCharacters -> False]]), 0, 
      Complex[0, 
        Rational[1, 2]] Subscript[$CellContext`J, $CellContext`DM], 0, 
      Rational[1, 2] Subscript[$CellContext`J, $CellContext`DM], 0, Complex[
        Rational[-1, 2], 
        Rational[-1, 2]] Subscript[$CellContext`J, $CellContext`DM], 
      Rational[1, 4] (
       Complex[0, -2] Subscript[$CellContext`J, $CellContext`DM] + 
       Subscript[$CellContext`J, $CellContext`z] + Subscript[$CellContext`J, 
         TextCell[
         "xy", "InlineCharacterName", ShowSpecialCharacters -> False]]), 
      Rational[1, 4] (
       Complex[0, 2] Subscript[$CellContext`J, $CellContext`DM] + 
       Subscript[$CellContext`J, $CellContext`z] + Subscript[$CellContext`J, 
         TextCell[
         "xy", "InlineCharacterName", ShowSpecialCharacters -> 
          False]]), ((-$CellContext`H) 
       Subscript[$CellContext`g\[Micro], $CellContext`B]) 
      Subscript[$CellContext`\[Micro], 0], Rational[1, 2] 
      Subscript[$CellContext`J, 
        TextCell[
        "xy", "InlineCharacterName", ShowSpecialCharacters -> False]], 0}, {
     0, 0, 0, Rational[1, 4] (-Subscript[$CellContext`J, $CellContext`z] + 
       Subscript[$CellContext`J, 
         TextCell[
         "xy", "InlineCharacterName", ShowSpecialCharacters -> False]]), 
      Rational[1, 4] (Subscript[$CellContext`J, $CellContext`z] - 
       Subscript[$CellContext`J, 
        TextCell[
        "xy", "InlineCharacterName", ShowSpecialCharacters -> False]]), 0, 0, 
      Rational[-1, 2] Subscript[$CellContext`J, $CellContext`DM], 0, 
      Complex[0, 
        Rational[-1, 2]] Subscript[$CellContext`J, $CellContext`DM], Complex[
        Rational[1, 2], 
        Rational[1, 2]] Subscript[$CellContext`J, $CellContext`DM], 
      Rational[1, 4] (
       Complex[0, 2] Subscript[$CellContext`J, $CellContext`DM] + 
       Subscript[$CellContext`J, $CellContext`z] + Subscript[$CellContext`J, 
         TextCell[
         "xy", "InlineCharacterName", ShowSpecialCharacters -> False]]), 
      Rational[1, 4] (
       Complex[0, -2] Subscript[$CellContext`J, $CellContext`DM] + 
       Subscript[$CellContext`J, $CellContext`z] + Subscript[$CellContext`J, 
         TextCell[
         "xy", "InlineCharacterName", ShowSpecialCharacters -> False]]), 
      Rational[1, 2] Subscript[$CellContext`J, 
        TextCell[
        "xy", "InlineCharacterName", ShowSpecialCharacters -> 
         False]], ((-$CellContext`H) 
       Subscript[$CellContext`g\[Micro], $CellContext`B]) 
      Subscript[$CellContext`\[Micro], 0], 0}, {
     0, 0, 0, 0, 0, 0, 
      Rational[1, 4] (-Subscript[$CellContext`J, $CellContext`z] + 
       Subscript[$CellContext`J, 
         TextCell[
         "xy", "InlineCharacterName", ShowSpecialCharacters -> False]]), 
      Rational[1, 4] (Subscript[$CellContext`J, $CellContext`z] - 
       Subscript[$CellContext`J, 
        TextCell[
        "xy", "InlineCharacterName", ShowSpecialCharacters -> False]]), 
      Rational[1, 4] (Subscript[$CellContext`J, $CellContext`z] - 
       Subscript[$CellContext`J, 
        TextCell[
        "xy", "InlineCharacterName", ShowSpecialCharacters -> False]]), 
      Rational[1, 4] (-Subscript[$CellContext`J, $CellContext`z] + 
       Subscript[$CellContext`J, 
         TextCell[
         "xy", "InlineCharacterName", ShowSpecialCharacters -> False]]), 0, 0,
       0, 0, 0, Rational[1, 2] Subscript[$CellContext`J, $CellContext`z] + 
      Subscript[$CellContext`J, 
        TextCell[
        "xy", "InlineCharacterName", ShowSpecialCharacters -> False]] - ((
        2 $CellContext`H) Subscript[$CellContext`g\[Micro], $CellContext`B]) 
      Subscript[$CellContext`\[Micro], 0]}}]]]], "Print",
 CellChangeTimes->{
  3.664015905425234*^9, 3.66401630247223*^9, 3.664016403918542*^9, 
   3.6640174696903553`*^9, 3.664018235576003*^9, 3.6640196148859777`*^9, 
   3.664019975001967*^9, {3.664020284380704*^9, 3.664020290672669*^9}, {
   3.6640204905379677`*^9, 3.664020499577154*^9}, 3.664079566670651*^9, {
   3.6641071258978167`*^9, 3.6641071377763968`*^9}, 3.66410719259173*^9, 
   3.664107261672791*^9, 3.664107387619835*^9, 3.664107420400489*^9, 
   3.664168590805904*^9, 3.664175700924369*^9, 3.6641760920189047`*^9, 
   3.664187944725039*^9, 3.6641879888341217`*^9, 3.664189631331736*^9, 
   3.664194276663603*^9, 3.6641948631361017`*^9, 3.6641950531601467`*^9, 
   3.6641950939188023`*^9, 3.664195199364509*^9, 3.6641991054427767`*^9, 
   3.664199774838985*^9, 3.664200175323268*^9, 3.664202429349576*^9, 
   3.664275309785575*^9, 3.6730647391397867`*^9, 3.6730652226759853`*^9, 
   3.673065288447961*^9, 3.6731495031372843`*^9, 3.6731497219495707`*^9, 
   3.673149996126237*^9, 3.6731510198308887`*^9, 3.6731682156324863`*^9, 
   3.673171852666831*^9, 3.6763437601968565`*^9, 3.676343988316057*^9}]
}, Open  ]],

Cell["", "PageBreak",
 PageBreakBelow->True]
}, Open  ]],

Cell[CellGroupData[{

Cell["Eigenvalues and degeneracies", "Section",
 CellChangeTimes->{{3.593413359925004*^9, 3.593413386879396*^9}, {
   3.664175398378623*^9, 3.664175398850629*^9}, 3.673062275863563*^9, {
   3.673171884074774*^9, 3.673171889570606*^9}}],

Cell[BoxData[
 RowBox[{
  RowBox[{
   RowBox[{
    RowBox[{"lorentzian", "[", 
     RowBox[{"x_", ",", 
      RowBox[{"{", 
       RowBox[{"g_", ",", "x0_"}], "}"}]}], "]"}], ":=", 
    RowBox[{
     RowBox[{"1", "/", "Pi"}], " ", 
     RowBox[{
      RowBox[{"g", "/", "2"}], "/", 
      RowBox[{"(", 
       RowBox[{
        RowBox[{
         RowBox[{"(", 
          RowBox[{"x", "-", "x0"}], ")"}], "^", "2"}], "+", 
        RowBox[{
         RowBox[{"(", 
          RowBox[{"g", "/", "2"}], ")"}], "^", "2"}]}], ")"}]}]}]}], ";", 
   RowBox[{
    RowBox[{"graphAndEV", "[", 
     RowBox[{"coords_", ",", "mat_"}], "]"}], ":=", 
    RowBox[{"Module", "[", "\[IndentingNewLine]", 
     RowBox[{
      RowBox[{"{", 
       RowBox[{
       "graph", ",", "n", ",", "ev", ",", "evTable", ",", "evNum", ",", 
        "lorentzianPlot", ",", "\[IndentingNewLine]", "weight", ",", 
        RowBox[{"precision", "=", "8"}]}], "}"}], ",", "\[IndentingNewLine]", 
      RowBox[{
       RowBox[{"graph", "=", 
        RowBox[{"Graphics", "[", 
         RowBox[{
          RowBox[{"{", "\[IndentingNewLine]", 
           RowBox[{
            RowBox[{
             RowBox[{
              RowBox[{"Line", "[", 
               RowBox[{"{", 
                RowBox[{
                 RowBox[{"coords", "[", 
                  RowBox[{"[", 
                   RowBox[{
                    RowBox[{"#", "[", 
                    RowBox[{"[", "1", "]"}], "]"}], ",", 
                    RowBox[{";;", "2"}]}], "]"}], "]"}], ",", 
                 RowBox[{"coords", "[", 
                  RowBox[{"[", 
                   RowBox[{
                    RowBox[{"#", "[", 
                    RowBox[{"[", "2", "]"}], "]"}], ",", 
                    RowBox[{";;", "2"}]}], "]"}], "]"}]}], "}"}], "]"}], 
              "&"}], "/@", "bonds"}], ",", "\[IndentingNewLine]", 
            RowBox[{
             RowBox[{
              RowBox[{"{", "\[IndentingNewLine]", 
               RowBox[{
                RowBox[{"{", 
                 RowBox[{"LightGray", ",", 
                  RowBox[{"Disk", "[", 
                   RowBox[{
                    RowBox[{"#", "[", 
                    RowBox[{"[", 
                    RowBox[{";;", "2"}], "]"}], "]"}], ",", ".2"}], "]"}]}], 
                 "}"}], ",", "\[IndentingNewLine]", 
                RowBox[{"Style", "[", 
                 RowBox[{
                  RowBox[{"Text", "[", 
                   RowBox[{
                    RowBox[{"#", "[", 
                    RowBox[{"[", 
                    RowBox[{"-", "1"}], "]"}], "]"}], ",", 
                    RowBox[{"#", "[", 
                    RowBox[{"[", 
                    RowBox[{";;", "2"}], "]"}], "]"}]}], "]"}], ",", 
                  RowBox[{"FontSize", "\[Rule]", "16"}]}], "]"}]}], 
               "\[IndentingNewLine]", "}"}], "&"}], "/@", "coords"}]}], 
           "\[IndentingNewLine]", "}"}], ",", "\[IndentingNewLine]", 
          RowBox[{"ImageSize", "\[Rule]", "Small"}]}], "\[IndentingNewLine]", 
         "]"}]}], ";", "\[IndentingNewLine]", 
       RowBox[{"n", "=", 
        RowBox[{"Length", "@", "coords"}]}], ";", "\[IndentingNewLine]", 
       RowBox[{"ev", "=", 
        RowBox[{"N", "@", 
         RowBox[{"Round", "[", 
          RowBox[{
           RowBox[{"Eigenvalues", "[", 
            RowBox[{"N", "@", "mat"}], "]"}], ",", 
           RowBox[{"10", "^", 
            RowBox[{"-", "precision"}]}]}], "]"}]}]}], ";", 
       "\[IndentingNewLine]", 
       RowBox[{"evTable", "=", 
        RowBox[{"TableForm", "[", "\[IndentingNewLine]", 
         RowBox[{
          RowBox[{"Sort", "[", 
           RowBox[{
            RowBox[{"Tally", "@", "ev"}], ",", 
            RowBox[{
             RowBox[{
              RowBox[{"#1", "[", 
               RowBox[{"[", "1", "]"}], "]"}], "<", 
              RowBox[{"#2", "[", 
               RowBox[{"[", "1", "]"}], "]"}]}], "&"}]}], "]"}], ",", 
          "\[IndentingNewLine]", 
          RowBox[{"TableHeadings", "\[Rule]", 
           RowBox[{"{", 
            RowBox[{"None", ",", 
             RowBox[{"{", 
              RowBox[{"\"\<eigenvalue\>\"", ",", "\"\<degeneracy\>\""}], 
              "}"}]}], "}"}]}]}], "\[IndentingNewLine]", "]"}]}], ";", 
       "\[IndentingNewLine]", 
       RowBox[{"(*", " ", 
        RowBox[{"must", " ", "equal", " ", 
         RowBox[{"2", "^", "n"}]}], " ", "*)"}], "\[IndentingNewLine]", 
       RowBox[{"evNum", "=", 
        RowBox[{
         RowBox[{"ToString", "[", 
          RowBox[{"Length", "@", "ev"}], "]"}], "<>", 
         "\"\< eigenvalues\>\""}]}], ";", "\[IndentingNewLine]", 
       RowBox[{"weight", "=", 
        RowBox[{"n", "/", "250"}]}], ";", "\[IndentingNewLine]", 
       RowBox[{"lorentzianPlot", "=", 
        RowBox[{"Plot", "[", "\[IndentingNewLine]", 
         RowBox[{
          RowBox[{"Plus", "@@", 
           RowBox[{"(", 
            RowBox[{
             RowBox[{
              RowBox[{
               RowBox[{"#", "[", 
                RowBox[{"[", "2", "]"}], "]"}], " ", 
               RowBox[{"Pi", "/", "2"}], " ", "weight", " ", 
               RowBox[{"lorentzian", "[", 
                RowBox[{"x", ",", 
                 RowBox[{"{", 
                  RowBox[{"weight", ",", 
                   RowBox[{"#", "[", 
                    RowBox[{"[", "1", "]"}], "]"}]}], "}"}]}], "]"}]}], "&"}],
              "/@", 
             RowBox[{"Tally", "@", "ev"}]}], ")"}]}], ",", 
          "\[IndentingNewLine]", 
          RowBox[{"{", 
           RowBox[{"x", ",", 
            RowBox[{"Floor", "@", 
             RowBox[{"Min", "@", "ev"}]}], ",", 
            RowBox[{"Ceiling", "@", 
             RowBox[{"Max", "@", "ev"}]}]}], "}"}], ",", 
          "\[IndentingNewLine]", 
          RowBox[{"Axes", "\[Rule]", "False"}], ",", "\[IndentingNewLine]", 
          RowBox[{"Frame", "\[Rule]", "True"}], ",", "\[IndentingNewLine]", 
          RowBox[{"FrameLabel", "\[Rule]", 
           RowBox[{"{", 
            RowBox[{"\"\<\[Omega]\>\"", ",", "\"\<G(\[Omega])\>\""}], "}"}]}],
           ",", "\[IndentingNewLine]", 
          RowBox[{"ImageSize", "\[Rule]", "Medium"}], ",", 
          "\[IndentingNewLine]", 
          RowBox[{"PlotRange", "\[Rule]", "All"}]}], "\[IndentingNewLine]", 
         "]"}]}], ";", "\[IndentingNewLine]", 
       RowBox[{"TraditionalForm", "@", 
        RowBox[{"Column", "[", "\[IndentingNewLine]", 
         RowBox[{
          RowBox[{"{", 
           RowBox[{
           "graph", ",", "lorentzianPlot", ",", "evTable", ",", "evNum"}], 
           "}"}], ",", "\[IndentingNewLine]", "Center", ",", 
          "\[IndentingNewLine]", 
          RowBox[{"Spacings", "\[Rule]", "1"}]}], "\[IndentingNewLine]", 
         "]"}]}]}]}], "\[IndentingNewLine]", "]"}]}], ";"}], 
  "\[IndentingNewLine]"}]], "Input",
 CellChangeTimes->{
  3.593413355835309*^9, {3.593413421344542*^9, 3.593413437756404*^9}, {
   3.593413524270458*^9, 3.593413560561257*^9}, {3.5934136153958817`*^9, 
   3.593413625484784*^9}, {3.593430175488125*^9, 3.593430224496211*^9}, {
   3.593430332750969*^9, 3.593430369087908*^9}, {3.593430410432055*^9, 
   3.593430423170854*^9}, {3.5934304757942944`*^9, 3.593430578614853*^9}, {
   3.593430621004609*^9, 3.593430654297037*^9}, {3.593430712495267*^9, 
   3.593430727749708*^9}, {3.5934875799449873`*^9, 3.593487681066304*^9}, {
   3.593487733222529*^9, 3.5934877703461227`*^9}, {3.5934878110955753`*^9, 
   3.59348784974953*^9}, {3.593488656510284*^9, 3.5934886614124117`*^9}, 
   3.5937465157502403`*^9, 3.59375482848244*^9, {3.59375491774892*^9, 
   3.593754938617818*^9}, {3.593754991020224*^9, 3.593754993854649*^9}, {
   3.5938336005362873`*^9, 3.593833605618175*^9}, {3.593834019157754*^9, 
   3.5938340419292307`*^9}, {3.5938340783911324`*^9, 3.593834081662806*^9}, {
   3.593834118844377*^9, 3.5938341234658337`*^9}, {3.593834176198669*^9, 
   3.593834183160452*^9}, {3.5938342541840878`*^9, 3.593834259863894*^9}, {
   3.593834305284444*^9, 3.593834314120545*^9}, {3.593834452518407*^9, 
   3.593834457810693*^9}, {3.593834488433508*^9, 3.593834504853273*^9}, {
   3.5938346938364067`*^9, 3.593834703124196*^9}, {3.593835938577758*^9, 
   3.593835938690707*^9}, {3.5938359837349253`*^9, 3.59383598421868*^9}, {
   3.5938414751311817`*^9, 3.593841497101907*^9}, {3.593841923501357*^9, 
   3.5938419284963284`*^9}, {3.5938451381548223`*^9, 3.593845142833046*^9}, {
   3.593855727226509*^9, 3.593855737362445*^9}, {3.593855768076569*^9, 
   3.5938557690076036`*^9}, {3.5938558096430473`*^9, 3.593855817158022*^9}, {
   3.593855854082737*^9, 3.593855863711567*^9}, {3.593855900636573*^9, 
   3.5938559072394543`*^9}, {3.593859186199522*^9, 3.593859212098338*^9}, {
   3.593859244697455*^9, 3.593859387797503*^9}, {3.593859437511622*^9, 
   3.593859576930028*^9}, {3.593859616297538*^9, 3.593859641923751*^9}, {
   3.5938597424777*^9, 3.593859745396233*^9}, {3.593859779117318*^9, 
   3.593859808637281*^9}, {3.59385990014682*^9, 3.593859901898535*^9}, {
   3.6497365386403008`*^9, 3.649736542686427*^9}, 3.649752634190083*^9, {
   3.66401665163238*^9, 3.6640166609840097`*^9}, 3.66401673752824*^9, {
   3.6640173581910763`*^9, 3.664017378279224*^9}, {3.66410510803655*^9, 
   3.6641051122061768`*^9}}],

Cell[TextData[{
 "The Manipulate object below illustrates the behavior of the basis states: \
In the isotropic case (\[Alpha] = 1, \[Delta] = 0, \[Theta] = 0), we have a \
singlet (\[CapitalOmega] = 0), three triplets (\[CapitalOmega] = 1) and one \
quintuplet (\[CapitalOmega] = 2). These Zeeman split in finite field \
(\[Theta] > 0) according to their ",
 Cell[BoxData[
  FormBox[
   SubscriptBox["\[CapitalOmega]", "z"], TraditionalForm]]],
 " values. A local exchange anisotropy (\[Alpha] \[NotEqual] 1) leads to a \
mixing of states with \[CapitalOmega] = 0 and \[CapitalOmega] = 1 as well as \
states with \[CapitalOmega] = 1 and \[CapitalOmega] = 2. A local \
antisymmetric DM term (\[Delta] > 0) removes even more degeneracies."
}], "Text",
 CellChangeTimes->{{3.673065621794075*^9, 3.673065640657268*^9}, {
  3.673066275657405*^9, 3.673066311504292*^9}, {3.673084167179699*^9, 
  3.6730844059461327`*^9}, {3.673084467250918*^9, 3.6730846158736563`*^9}, {
  3.673084700842373*^9, 3.673084766913454*^9}, {3.673148558588175*^9, 
  3.6731485893211517`*^9}}],

Cell[CellGroupData[{

Cell[BoxData[{
 RowBox[{
  RowBox[{"coords", "=", 
   RowBox[{"{", 
    RowBox[{
     RowBox[{"{", 
      RowBox[{"0", ",", "0", ",", "1"}], "}"}], ",", 
     RowBox[{"{", 
      RowBox[{"1", ",", "0", ",", "2"}], "}"}], ",", 
     RowBox[{"{", 
      RowBox[{"1", ",", "1", ",", "3"}], "}"}], ",", 
     RowBox[{"{", 
      RowBox[{"0", ",", "1", ",", "4"}], "}"}]}], "}"}]}], 
  ";"}], "\[IndentingNewLine]", 
 RowBox[{"Manipulate", "[", 
  RowBox[{
   RowBox[{"graphAndEV", "[", 
    RowBox[{"coords", ",", 
     RowBox[{"mat", "/.", 
      RowBox[{"{", 
       RowBox[{
        RowBox[{"jxy", "\[Rule]", "1"}], ",", 
        RowBox[{"jz", "\[Rule]", "\[Alpha]"}], ",", 
        RowBox[{"jdm", "\[Rule]", "\[Delta]"}], ",", 
        RowBox[{"h", "\[Rule]", "\[Theta]"}]}], "}"}]}]}], "]"}], ",", 
   RowBox[{"{", 
    RowBox[{
     RowBox[{"{", 
      RowBox[{"\[Alpha]", ",", "1"}], "}"}], ",", "0", ",", "4", ",", ".1"}], 
    "}"}], ",", 
   RowBox[{"{", 
    RowBox[{
     RowBox[{"{", 
      RowBox[{"\[Delta]", ",", "0"}], "}"}], ",", 
     RowBox[{"-", "1"}], ",", "1", ",", ".1"}], "}"}], ",", 
   RowBox[{"{", 
    RowBox[{
     RowBox[{"{", 
      RowBox[{"\[Theta]", ",", ".1"}], "}"}], ",", "0", ",", "4", ",", ".1"}],
     "}"}]}], "]"}]}], "Input",
 CellChangeTimes->{{3.664016758910676*^9, 3.6640167997415447`*^9}, 
   3.664016877526752*^9, {3.6640173948692703`*^9, 3.664017400493359*^9}, {
   3.6640174311253853`*^9, 3.664017433036178*^9}, {3.664017494892359*^9, 
   3.664017546605712*^9}, {3.6640175836690407`*^9, 3.6640175917320013`*^9}, {
   3.664017689086343*^9, 3.6640176897636766`*^9}, {3.664017725637957*^9, 
   3.664017745603776*^9}, {3.664020042224565*^9, 3.664020110559466*^9}, {
   3.6640201429685087`*^9, 3.664020143135441*^9}, {3.664080092914781*^9, 
   3.6640801082657223`*^9}, {3.664105235566255*^9, 3.664105237773178*^9}, {
   3.664107154258029*^9, 3.66410716232983*^9}, {3.66418680996502*^9, 
   3.664186810330771*^9}, {3.676344028798128*^9, 3.676344043711755*^9}, {
   3.6763473036888466`*^9, 3.676347303782447*^9}}],

Cell[BoxData[
 TagBox[
  StyleBox[
   DynamicModuleBox[{$CellContext`\[Alpha]$$ = 
    1., $CellContext`\[Delta]$$ = -0.27, $CellContext`\[Theta]$$ = 0., 
    Typeset`show$$ = True, Typeset`bookmarkList$$ = {}, 
    Typeset`bookmarkMode$$ = "Menu", Typeset`animator$$, Typeset`animvar$$ = 
    1, Typeset`name$$ = "\"untitled\"", Typeset`specs$$ = {{{
       Hold[$CellContext`\[Alpha]$$], 1}, 0, 4, 0.1}, {{
       Hold[$CellContext`\[Delta]$$], 0}, -1, 1, 0.1}, {{
       Hold[$CellContext`\[Theta]$$], 0.1}, 0, 4, 0.1}}, Typeset`size$$ = {
    360., {282.5, 287.5}}, Typeset`update$$ = 0, Typeset`initDone$$, 
    Typeset`skipInitDone$$ = True, $CellContext`\[Alpha]$81221$$ = 
    0, $CellContext`\[Delta]$81222$$ = 0, $CellContext`\[Theta]$81223$$ = 0}, 
    DynamicBox[Manipulate`ManipulateBoxes[
     1, StandardForm, 
      "Variables" :> {$CellContext`\[Alpha]$$ = 1, $CellContext`\[Delta]$$ = 
        0, $CellContext`\[Theta]$$ = 0.1}, "ControllerVariables" :> {
        Hold[$CellContext`\[Alpha]$$, $CellContext`\[Alpha]$81221$$, 0], 
        Hold[$CellContext`\[Delta]$$, $CellContext`\[Delta]$81222$$, 0], 
        Hold[$CellContext`\[Theta]$$, $CellContext`\[Theta]$81223$$, 0]}, 
      "OtherVariables" :> {
       Typeset`show$$, Typeset`bookmarkList$$, Typeset`bookmarkMode$$, 
        Typeset`animator$$, Typeset`animvar$$, Typeset`name$$, 
        Typeset`specs$$, Typeset`size$$, Typeset`update$$, Typeset`initDone$$,
         Typeset`skipInitDone$$}, 
      "Body" :> $CellContext`graphAndEV[$CellContext`coords, 
        ReplaceAll[$CellContext`mat, {$CellContext`jxy -> 
          1, $CellContext`jz -> $CellContext`\[Alpha]$$, $CellContext`jdm -> \
$CellContext`\[Delta]$$, $CellContext`h -> $CellContext`\[Theta]$$}]], 
      "Specifications" :> {{{$CellContext`\[Alpha]$$, 1}, 0, 4, 
         0.1}, {{$CellContext`\[Delta]$$, 0}, -1, 1, 
         0.1}, {{$CellContext`\[Theta]$$, 0.1}, 0, 4, 0.1}}, "Options" :> {}, 
      "DefaultOptions" :> {}],
     ImageSizeCache->{405., {355., 360.}},
     SingleEvaluation->True],
    Deinitialization:>None,
    DynamicModuleValues:>{},
    SynchronousInitialization->True,
    UnsavedVariables:>{Typeset`initDone$$},
    UntrackedVariables:>{Typeset`size$$}], "Manipulate",
   Deployed->True,
   StripOnInput->False],
  Manipulate`InterpretManipulate[1]]], "Output",
 CellChangeTimes->{
  3.66410497431839*^9, 3.6641051161455584`*^9, {3.664105225442195*^9, 
   3.664105239238948*^9}, 3.6641071926805983`*^9, 3.6641072617374887`*^9, 
   3.664107387690364*^9, 3.664107420474473*^9, 3.6641685908610773`*^9, 
   3.664175700993904*^9, 3.664176092075821*^9, 3.664187944789871*^9, 
   3.6641879889111013`*^9, 3.664189631397582*^9, 3.664194276738902*^9, 
   3.664194863210062*^9, {3.664195053235035*^9, 3.66419509398568*^9}, 
   3.6641951994408712`*^9, 3.664199105529722*^9, 3.66419977493126*^9, 
   3.664200175411583*^9, 3.6642024294374313`*^9, 3.6642753098387957`*^9, 
   3.673064739218152*^9, 3.673065222751297*^9, 3.673065288556459*^9, 
   3.673084776056048*^9, 3.673149503211039*^9, 3.67314972202879*^9, 
   3.673149996202216*^9, 3.673151019911482*^9, 3.673168215713676*^9, 
   3.673171852738447*^9, 3.676343760321657*^9, 3.6763439883784575`*^9, {
   3.6763440348353395`*^9, 3.676344044585356*^9}, 3.676347306559252*^9}]
}, Open  ]],

Cell["", "PageBreak",
 PageBreakBelow->True]
}, Open  ]],

Cell[CellGroupData[{

Cell["Magnetization", "Section",
 CellChangeTimes->{{3.664281588080204*^9, 3.6642815931830378`*^9}, {
  3.673064475068632*^9, 3.673064475979136*^9}}],

Cell[TextData[{
 "We actually evaluate the total magnetic moment ",
 Cell[BoxData[
  FormBox[
   OverscriptBox["\[Micro]", "_"], TraditionalForm]]],
 " of the tetrahedron, not the magnetization which is the volume density of \
it. We assume for simplicity a uniform g factor.\n\nTemperatures less than ",
 Cell[BoxData[
  FormBox[
   SubscriptBox["J", "xy"], TraditionalForm]]],
 "/500 are regarded as 0 for numerical accuracy reasons."
}], "Text",
 CellChangeTimes->{{3.673064483307222*^9, 3.673064509025032*^9}, {
  3.6730853248173513`*^9, 3.673085343880444*^9}, {3.673086009536075*^9, 
  3.67308602031915*^9}, {3.673149780078677*^9, 3.673149780718889*^9}, {
  3.673149836743042*^9, 3.673149947138955*^9}}],

Cell[BoxData[{
 RowBox[{
  RowBox[{"basis", "=", 
   RowBox[{"genBasis", "[", "4", "]"}]}], ";"}], "\[IndentingNewLine]", 
 RowBox[{
  RowBox[{"ClearAll", "[", "totalSz", "]"}], ";"}], "\[IndentingNewLine]", 
 RowBox[{
  RowBox[{
   RowBox[{"totalSz", "[", "state_List", "]"}], ":=", 
   RowBox[{
    RowBox[{"1", "/", "2"}], 
    RowBox[{"Total", "[", "state", "]"}]}]}], ";"}]}], "Input",
 CellChangeTimes->{{3.673149669559319*^9, 3.673149676350091*^9}}],

Cell[BoxData[{
 RowBox[{
  RowBox[{"ClearAll", "[", "moment", "]"}], ";"}], "\[IndentingNewLine]", 
 RowBox[{
  RowBox[{
   RowBox[{"moment", "[", 
    RowBox[{"\[Beta]_", ",", "m_", ",", "b_"}], "]"}], ":=", 
   RowBox[{
    RowBox[{"moment", "[", 
     RowBox[{"\[Beta]", ",", "m", ",", "b"}], "]"}], "=", 
    RowBox[{"Module", "[", "\[IndentingNewLine]", 
     RowBox[{
      RowBox[{"{", "\[IndentingNewLine]", 
       RowBox[{
        RowBox[{"lowT", "=", 
         RowBox[{"1", "/", "500"}]}], ",", "\[IndentingNewLine]", "dim", ",", 
        "vals", ",", "vecs", ",", "ovals", ",", "ovecs", ",", "z"}], 
       "\[IndentingNewLine]", "}"}], ",", "\[IndentingNewLine]", 
      RowBox[{
       RowBox[{"dim", "=", 
        RowBox[{"Length", "[", "b", "]"}]}], ";", "\[IndentingNewLine]", 
       RowBox[{
        RowBox[{"{", 
         RowBox[{"vals", ",", "vecs"}], "}"}], "=", 
        RowBox[{"Eigensystem", "[", "m", "]"}]}], ";", "\[IndentingNewLine]", 
       RowBox[{"(*", " ", 
        RowBox[{
         RowBox[{
         "reorder", " ", "according", " ", "to", " ", "ascending", " ", 
          "eigenvalues"}], ",", " ", 
         RowBox[{"normalize", " ", "eigenvectors", " ", 
          RowBox[{"(", 
           RowBox[{
           "Mathematica", " ", "does", " ", "the", " ", "latter", " ", "only",
             " ", "for", " ", "numerical", " ", "matrices"}], ")"}]}]}], " ", 
        "*)"}], "\[IndentingNewLine]", 
       RowBox[{
        RowBox[{"{", 
         RowBox[{"ovals", ",", "ovecs"}], "}"}], "=", 
        RowBox[{
         RowBox[{"{", 
          RowBox[{"vals", ",", 
           RowBox[{"Normalize", "/@", "vecs"}]}], "}"}], "[", 
         RowBox[{"[", 
          RowBox[{"All", ",", 
           RowBox[{"Ordering", "@", "vals"}]}], "]"}], "]"}]}], ";", 
       "\[IndentingNewLine]", 
       RowBox[{"(*", " ", 
        RowBox[{"Danger", ":", " ", 
         RowBox[{
         "partition", " ", "function", " ", "can", " ", "quickly", " ", 
          "acquire", " ", "extreme", " ", "values"}]}], " ", "*)"}], 
       "\[IndentingNewLine]", 
       RowBox[{"If", "[", "\[IndentingNewLine]", 
        RowBox[{
         RowBox[{
          RowBox[{"1", "/", "\[Beta]"}], "<", "lowT"}], ",", 
         "\[IndentingNewLine]", 
         RowBox[{"(*", " ", 
          RowBox[{"ground", "-", 
           RowBox[{"state", " ", "expectation", " ", "value"}]}], " ", "*)"}],
          "\[IndentingNewLine]", 
         RowBox[{"Sum", "[", 
          RowBox[{
           RowBox[{
            RowBox[{
             RowBox[{"Abs", "[", 
              RowBox[{"ovecs", "[", 
               RowBox[{"[", 
                RowBox[{"1", ",", "i"}], "]"}], "]"}], "]"}], "^", "2"}], 
            RowBox[{"totalSz", "[", 
             RowBox[{"b", "[", 
              RowBox[{"[", "i", "]"}], "]"}], "]"}]}], ",", 
           RowBox[{"{", 
            RowBox[{"i", ",", "dim"}], "}"}]}], "]"}], "\[IndentingNewLine]", 
         ",", "\[IndentingNewLine]", 
         RowBox[{
          RowBox[{"z", "=", 
           RowBox[{"Total", "[", 
            RowBox[{"Exp", "[", 
             RowBox[{
              RowBox[{"-", "\[Beta]"}], " ", "ovals"}], "]"}], "]"}]}], ";", 
          "\[IndentingNewLine]", 
          RowBox[{"(*", " ", 
           RowBox[{"total", " ", "magnetic", " ", "moment"}], " ", "*)"}], 
          "\[IndentingNewLine]", 
          RowBox[{
           RowBox[{"Total", "[", 
            RowBox[{
             RowBox[{
              RowBox[{
               RowBox[{"Sum", "[", 
                RowBox[{
                 RowBox[{
                  RowBox[{
                   RowBox[{"Abs", "[", 
                    RowBox[{"ovecs", "[", 
                    RowBox[{"[", 
                    RowBox[{"#", ",", "i"}], "]"}], "]"}], "]"}], "^", "2"}], 
                  RowBox[{"totalSz", "[", 
                   RowBox[{"b", "[", 
                    RowBox[{"[", "i", "]"}], "]"}], "]"}]}], ",", 
                 RowBox[{"{", 
                  RowBox[{"i", ",", "dim"}], "}"}]}], "]"}], 
               RowBox[{"Exp", "[", 
                RowBox[{
                 RowBox[{"-", "\[Beta]"}], " ", 
                 RowBox[{"ovals", "[", 
                  RowBox[{"[", "#", "]"}], "]"}]}], "]"}]}], "&"}], "/@", 
             RowBox[{"Range", "[", "dim", "]"}]}], "]"}], "/", "z"}]}]}], 
        "\[IndentingNewLine]", "]"}]}]}], "\[IndentingNewLine]", "]"}]}]}], 
  ";"}]}], "Input",
 CellChangeTimes->{{3.664081193201391*^9, 3.664081195992289*^9}, {
   3.6640812348724957`*^9, 3.6640812543769836`*^9}, {3.664081288356708*^9, 
   3.6640813342643833`*^9}, 3.6640813720244637`*^9, {3.664081437436487*^9, 
   3.6640814395602007`*^9}, {3.6640814962162123`*^9, 3.66408155325587*^9}, {
   3.664081596015946*^9, 3.664081598366897*^9}, {3.664081736416061*^9, 
   3.6640818473907213`*^9}, {3.6640819176311007`*^9, 
   3.6640819458386583`*^9}, {3.664101276973022*^9, 3.664101277451872*^9}, {
   3.6641016925402412`*^9, 3.664101705642921*^9}, {3.664101745675619*^9, 
   3.664102036508534*^9}, {3.6641020764513273`*^9, 3.6641020767145367`*^9}, {
   3.664102165323682*^9, 3.66410216933836*^9}, {3.664102212715114*^9, 
   3.664102227587716*^9}, {3.664102275523032*^9, 3.664102275634293*^9}, {
   3.664102564714911*^9, 3.664102641609665*^9}, {3.664104261228722*^9, 
   3.664104288384585*^9}, {3.664104379472417*^9, 3.6641044009747887`*^9}, {
   3.664104552321187*^9, 3.6641046159023314`*^9}, {3.664104889993449*^9, 
   3.66410492410989*^9}, {3.664105179054879*^9, 3.664105203501606*^9}, {
   3.664105446030418*^9, 3.664105525244988*^9}, {3.664105614682003*^9, 
   3.664105627372116*^9}, {3.664107370019434*^9, 3.6641073762408*^9}, {
   3.664174566742446*^9, 3.664174572532765*^9}, {3.6641746114217653`*^9, 
   3.66417466256651*^9}, {3.6641747164865417`*^9, 3.6641747396939363`*^9}, {
   3.664174775749902*^9, 3.664174776069174*^9}, {3.664174846173455*^9, 
   3.664175015620173*^9}, {3.664175057524889*^9, 3.6641750721720324`*^9}, {
   3.664176638419147*^9, 3.664176644536697*^9}, {3.66417947758109*^9, 
   3.664179532324294*^9}, {3.664179565828967*^9, 3.6641796260199127`*^9}, {
   3.6641796803259583`*^9, 3.664179680716165*^9}, {3.6641799065166683`*^9, 
   3.6641799436349707`*^9}, {3.664180398042873*^9, 3.664180416497343*^9}, {
   3.664276325634397*^9, 3.664276337448935*^9}, 3.673065107379732*^9, {
   3.6730651837733917`*^9, 3.6730652014922037`*^9}, {3.6730867718742733`*^9, 
   3.67308677748704*^9}}],

Cell[CellGroupData[{

Cell[TextData[{
 "Ising anisotropy ",
 Cell[BoxData[
  FormBox[
   SubscriptBox["J", "z"], TraditionalForm]]],
 "/",
 Cell[BoxData[
  FormBox[
   SubscriptBox["J", "xy"], TraditionalForm]]],
 " = 2.5, ",
 Cell[BoxData[
  FormBox[
   SubscriptBox["J", "DM"], TraditionalForm]]],
 " = 0"
}], "Subsection",
 CellChangeTimes->{{3.664175265509767*^9, 3.664175287362912*^9}, {
  3.664188115622614*^9, 3.664188127126485*^9}, {3.664194378131493*^9, 
  3.664194380673629*^9}, {3.664281605135087*^9, 3.664281605727026*^9}, {
  3.6730642909636803`*^9, 3.6730643716194763`*^9}, {3.673086252462844*^9, 
  3.673086252614605*^9}}],

Cell[CellGroupData[{

Cell[BoxData[
 RowBox[{"Plot", "[", "\[IndentingNewLine]", 
  RowBox[{
   RowBox[{"Table", "[", "\[IndentingNewLine]", 
    RowBox[{
     RowBox[{"moment", "[", 
      RowBox[{
       RowBox[{"1", "/", "kt"}], ",", 
       RowBox[{"mat", "/.", 
        RowBox[{"{", 
         RowBox[{
          RowBox[{"jxy", "\[Rule]", "1"}], ",", 
          RowBox[{"jz", "\[Rule]", "2.5"}], ",", 
          RowBox[{"jdm", "\[Rule]", "0"}], ",", 
          RowBox[{"h", "\[Rule]", "\[Theta]"}]}], "}"}]}], ",", "basis"}], 
      "]"}], ",", "\[IndentingNewLine]", 
     RowBox[{"{", 
      RowBox[{"kt", ",", 
       RowBox[{"{", 
        RowBox[{
         RowBox[{"1", "/", "1000"}], ",", 
         RowBox[{"1", "/", "10"}]}], "}"}]}], "}"}]}], "\[IndentingNewLine]", 
    "]"}], ",", "\[IndentingNewLine]", 
   RowBox[{"{", 
    RowBox[{"\[Theta]", ",", "0", ",", "4"}], "}"}], ",", 
   "\[IndentingNewLine]", 
   RowBox[{"Frame", "\[Rule]", "True"}], ",", "\[IndentingNewLine]", 
   RowBox[{"FrameLabel", "\[Rule]", 
    RowBox[{"{", 
     RowBox[{
     "\"\<\\!\\(H/(J\\_\\(xy\\)/\[Micro]\\_0g\[Micro]\\_B)\\)\>\"", ",", 
      "\"\<\\!\\(M/(g\[Micro]\\_B/V)\\)\>\""}], "}"}]}]}], 
  "\[IndentingNewLine]", "]"}]], "Input",
 CellChangeTimes->{{3.6641761219796667`*^9, 3.664176182538948*^9}, {
   3.6641764488745937`*^9, 3.664176550152457*^9}, {3.664176587530017*^9, 
   3.664176615176363*^9}, {3.6641767114981937`*^9, 3.6641767318883333`*^9}, {
   3.664179436877939*^9, 3.664179463603898*^9}, {3.664179710428323*^9, 
   3.6641797114110527`*^9}, 3.6641797610848722`*^9, {3.6641800540713577`*^9, 
   3.6641801328099613`*^9}, {3.664180242265996*^9, 3.664180359553171*^9}, {
   3.664180445514854*^9, 3.66418045889695*^9}, {3.664180592195653*^9, 
   3.664180602496511*^9}, {3.673085601874333*^9, 3.673085846449213*^9}, {
   3.673086103689632*^9, 3.673086103863165*^9}, {3.673086414690757*^9, 
   3.673086423814836*^9}}],

Cell[BoxData[
 GraphicsBox[{{}, {}, 
   {Hue[0.67, 0.6, 0.6], LineBox[CompressedData["
1:eJxF0gs0VGsbB/AZVGbIRpSZktCFyuUoShfPW3yVUC4VInTzlVSUvuScQi5H
h3BqqBNCJJncSuXOmcYYl9wvSSikaNwyQ2rsOb6zsudda6+9fuv/Ps/7Pntt
9WPnbU9KkEikqNnn/++9Jz83lg9eMildV2GWsOSssZQp3auHdgBIwjaDGzwa
bEi8G/+MdgJIVnfm2/G0weJ1+9MEmg8EbMa0Ec8Y7E9MldyiBQPp4Mt4e545
dOn9bnqTxoCk1aW9AzxHSFLeH/oHLRWSzBb2bhs9DYHSz9bcoOXBGP2AYuq3
K+DgmJw9Ns6Gse0lERu2hYOMKNB59/J6KCz04iidZ8Aqm5HPr8JbwG/QfaPi
4Ti4XGcMd/kdYM5zqxqJS4YleQrdZHIPpCtbbNIJeAgvek1r67f1Qo6MW9X4
vAxgeSQsdeT1w5mh6W35b7JAsHo7lnn2ExzNStg/8iEXJKaZ8ktXDYGJt1F9
dXMeGIncXthl8eBQBet/v/S/hNrgjXWctaPwaGl6mhIqArXoL9OPR8YgzP5V
mo9rGXyZ6ulu1f8KgrMhomUf/obUoaJqucgJ8CgdTmfEs+Hcnf2aHrcnQO2L
8vjKdDZsMuv7teLuBAgrplSLn7GhOoGq81vKBBz1X7RVVM2GcWvHqMH8CTAz
erGkY5oNJi8n7dh9E7ClQkP+vUMFdAT90nXFmA9RagevHV3GgQf6FYatJnzw
PZM09EaLA55dDpH6Znw4tOIlz96QA6RNAfBpHx+211yr8tzHgdVDdckHTvAh
wWo47GsAB3ysPd31ombrx0R7Ln7igJzqo9H+fj4YDjXhFwsrAR0K6uob5EOm
TetWcmUlXIhyrekd4UNMxeLCmOZKaCOrPHr/jQ8f/h6NbOFVwv2BMJd3sgII
KhtYm6HGhQa1k5adCgJIvvVC4sJ6Lkg47tjydrEANMr2/2eHMRfca6aV36wQ
gM2afrVJWy7o5ni8bt4ogD5//9KCUC64De4qajIWwAY/z4CS21y4paH5uNFE
ABIbwtq5SVxgO4liG0wFsLZTt6ozkwuTjM7g+j0CeEorPzxZyAWtupcX6qwE
MCCb+KcKlwuHFzDcXtsK4IaFwcWdrVyIQF77au0FEPCxT8qnlwulVyy31TgL
QPTvGgUNnpRKlbsASP+uMQh1KZngeIltZarLZAULAP+5/52sPL3widiebeNh
uS3ifhGnn7snrZwk6t17DEJtf50E8k/vOJjzUKpJnE8iZv8p/yki9zFg5y1+
9Y3Ie7LY4Y3q34n+Pzxa4rT9fhD5orZhSy5dSNSv27EAdy8SgsRPF3gzDCJO
zxD57gfq/81dgov7u5abmReKfVnVVeODs4jwet5BmXYrEpqbdxE2Js3+TkJz
uVRZXLZmPJnwmY1FHRQLCTR3X6b5saTSSQk089MN90wcmnZJorn7CL7Q5Qdi
JdHcfVvVciklw5JEv+d2uyUZZlKE6fvcbVJjpIh6/z0hiXkD4ly9a++blJB5
hLdsCmbQDOYTdl5eP01uni8+v/pmr1fgAsJ3pVx8bFdKE/sXdT9/IMEWOyIz
7kcCnULMM+9q4AFjbwoxrxR3MzPlLwrxvSQWjZHlWGIfE3Isl1ZSiHlZHxPu
aNVSiP7X8y10TNvE7k3W8LXuFHtn+DTryHuxyS6PHHyHxP1zmhRxnEch5nHb
fS0lZFScyxcP7pH9Ks7L9Q+O3OKL+3k9LL9Nm6KgIXO9tKx0IaygrzdOmqYg
2zUtMlszhNAQead7tZCCdFSYVzlMIQRISgZn4hSk8MBFaJ0pBH3fc9obyVQ0
2n437G2WEN7zOuoKJanI+rCk5vEcIaC2HBpXmoqUwheGeD8TAumxS3avIhU9
iHeSDyoQAofXfi5RmYqCB24fWzX7H0fo2+g6q1BRTadMIqdYCEvyTTNbVano
ieS8t/PKhaBbqcXkalGR5zj5/GWOEJw/fk3LMqGizT8cqtc0C6FA/ff7fh5U
ZKTCamB9EcKFe9k3FVlUZGMbGSJLn4GSdWHSCudkkJ7/qXGWxwwo7L2w/rqc
LDLxQ/WxzBl4p9PQfKVYFjlkSM93/DwDOfdhZb/LQtRV2e4STsPhSLaRgiq+
EClud/nYaIpDQEhy4LsMOVRG0Xsq7YlD5mfVODlLDH286OFDvYlDWEKIW/c+
DJ2spvIZsz5hO7wqywZDjEPF2mqROCwrLs6xsseQ4Co93yAKhz+inDgRxzA0
ekbX/dCfOJwy+mucegVD0VNRBtExOGgEK+1ZkIah+GHorEvAAd/828L2dAwN
8Sr9rO/j0DHc15TGxJBhuV1b46yj7Z8d2ZWLoYlb61jNiTiI1tpeDCnGUCC5
wrslGYd3jVH3JZsxVLj6kn3VQxzyQ6eON7diyDZ8ee2uNBwYW121U95g6FJB
pOjVrC0e6ubt7MZQReD5lJJHOBT6vq4KHMQQtbunL/MxDrE6hlE2PAwNxp61
087Awbs3/oD6KIZ02hYHpc5ay9Kzp5yPobPNxzXvMXGQIrekRk9hKMbQiaH0
BIf3z7d6uH3HUKW7Midy1sUeKXr6MxhS+lyUL52Jwx01GYFIhCEnuq/n9Vn/
AwZQLdk=
     "]], LineBox[CompressedData["
1:eJwV13c81d8bAHCua3NtIkJJMlKSkfKcUHYRMpKVKCUyQvGVQlYZUbaMKBQi
GnZGKbKiYYVs7r3IusPv8/vn3tf7de/rjOec8zznSLt4nb2EY2BgkMQ+/v9t
dGmmp3HWX/uGdcCokbGiNl5XzHtU1BJ0P8lanVtlh8M5qZmVoq5QuDO+TXpV
FIw7B19nifqBl5FMhtDqfrB2Xa9LEg2HEQm3f/qrmjCsfF/3gWgyPF68vaDz
zxCeCp2JjBEtgNJ4O3WDTVsIY6vcFy1aBcvRwi/92D3Axja3jERugTBqn92A
523g3A6z19/1DVyzrxuLfQiHveZLMx9j+8Fb8gLxG3scBHRpQurqT7jo1arz
2TIJRKr4RhgZR0HoZsaOxJ7HYB9HsZwUHoV88V5l3anHkOf690ub4iiMUGzU
GCmPQVHo3btYm1Egd7TY58o8AZ2bTilC5aPwj+Szzy/wCahlWhcmK4/BgP3J
Tb/dqeDsUHjh+cgYBE9sX795Jw2qx3W/fjs2DpH6/PvLr2TCgEEY+YH+OLhf
shHJCsuEtVf1wiZnx+FaHD4kIy0T1G9rOn9yH4eZNyP7Oz9nwlsB5bXGpHHQ
u5URyKqQBe/0xKRez4zD9nl5m1VSFtQWknyTkyeg/4kyW35sDgxxHUg7mzMB
MrTx8wyFOUD1uVrPWzwBt4/fT/dtzIHjMMX2oGECFNLe/pf5LwfqB39nRcxN
APiTTvx38Ck0sLW330STkBClscqd/RSaPbJ22i5Mgp3KwMXEu7lQOXv1qsPa
JAjuF9YxTciFgstHP1xk+Au+fYkGQtm5EOE2aHdd8C9MXTou3/EuFwxc+NLv
HfsLdhNR3Z/JufDNNmLHq7i/EOTb8PeIax4MGXgKMSlNgc/5JxkBFvnQ2a51
iU19CnRxpd6zLvlQf4rjDfeJKdC6c7TZwycfcvSKLHdYTYH3vh3WmYn54IL+
PFIKmYLf1ybr67vzYUbdit+mcwqCA/V0Jc4WwD/Z4zwvPafhYp+7pYbLM9Ae
12mPCZyGlqqPg7b+zyAyyyD08r1pyP15ayIp6hkIC1oS96RNw/2ajqsmZc9A
jfHqt/SWaRhnqjg1QXsGgb9T46N2zgDVOda0N6cQqPGrPK6fZ6BfcJ/s5Y0i
0DPeaj/RPwMW3uy/lgjPIY6F4Y7k6Azo6I6wp+x9DhIhnKRfqzMgcO4c5wmL
56DtsbvbXGoWzJbV8FLlzyFUzywBAmbBdekBFbxfAG6zhHfn3jnQHC0hu3OV
wM5OnRVQnoNVszK313tLQDX353dXzTloy3dcl4YSuGTImvHKdA70+pOab/iU
wKc0l706N+egWrTv4fCvEog/Knr0SvscHOB+Y3CkshTEgyMv1lyZh+++hLD4
8FdwxEzi1JDvPNik2p1UzX8Fp2Wq5Bj/mwexE/WpHM2vIPTrn0WjpHlgpejW
mzKUwbj48cCR9/Nw0jSSejS0DF7UrcQxcy3Anropp4e65aC27VRt8WoBcB+k
KMbOFWBi2nj35NsFoIV4Rff5VsDFDMkz6s0LoKUTRLkVWQEJ6iPTYgMLkJ+3
Xi5fWgGzXudFx2kLMLlYlCi0WQGZY1bB3qaL8Mom+4d92mtgbDbSebCwCKlV
iXor/yphB28xIXRtESTL1HL5uavggAP7b2+GJbgn7OBqL1MFdlvtvpaCmNn7
crwtqqBK5eSznceWIE40Ja+wsgrc8oGtOHYJ2C9VKeUGv4Gv4apdbfJEUGC9
PV53uAaO8nzBJR4hgneRm6WPRQ08T3NWP4+IUHfDsPGybw3ce/XwKdGKCKEn
W7ckqrD//5jx2RFGhDXI9/qg8RaeK2SJeAwS4WBLxJr5mXcgXH3YRHWcCKpL
NDUf33cQjjru0BeI8FkytnvkyTsoL6b4GTKSIGR1pDvnzzuIbZAbGRYmwXbd
6Sf9ge9BZ/ZuOYsOCS4QoehF9QcIOtDVcVWfBL8VvYsnRz9Aua/o324TEohr
/nwSwF4Lu+hlohnWJIgelNB+fqEWNvmH7yp7kmA2Yp+ZEUcdlB9Tt7JJJYFW
Ckv/Cf96kEyY33yxRILJMbfaX18aod459MXrFRKUsk5eI042gsNhAdsPGyT4
cHDo2xF6I2QOHH37FUcGR4sHoraHmmCHRMxNojAZUjS065nSm4C/WG5FFcgg
Xli/qenfDBW3a/OO65HhFqqeSU5sBjNTs7OnDMlw8+XwmX2vmiGeFFBhbUEG
o3lN6sp0M3Cpt3vdcifDtx9nmNUdPgJzy6WFhngyGHidevDGqgUKUjYzPiWT
wb30VlOlfwvouT8w7kkjw8t7g4iY0gJ3Od4Uj+eTISxyOVFysAXoZvgrzG/J
0Ghled/LvhU2hvP+Go2RQbDVV0zctw3m10dHvh9cBm+jG7NcfZ+g2j2+2Uht
GSJaa2Pb6J/gzqB2YYPWMsSVGwz2y38G4ZoszxenlsHsUu4U6d5nrF6cpwbb
L4NHnyfu0NEOSF8dEJWJWgan5n4ViZovYEDutPQZXQYew4SYF6tdIOAcojE9
ibX3PnkpUeEbjHQritvPLYPPJeHYQZdv4FceO3Hy3zJwWc7P3ur9Bjlehj6i
nCtQNXYunP98N6wttsQ3qq2AmLvY22j9HiiY+9BBeLgCDLYeSTG6fXD9yZk9
Ho9WQD89gVfdtQ/U9SZut6auQH2ehgdPRB90ZHEoBeevgPW79p267X1ANrON
n327Ak7avxhem/aDds2aRcvECoTJvey/5/Idft47NBykuQrfLrR8RsWDQJAo
Ik5OrsIYKyyvZA1B3JU3bk9l1mArp+DUO/UJmEMvozjl1yDymSVLickE6O94
VnxTeQ2SpTPmkpwnANeevGRyFPv9y8kx3dgJCJLxu7l5Zg1+cBwYkx6ZALdR
lcizt9fA8ZDO/diwSThhVf4M37sGpx/wmcvX/YVsxeftXoNrQDMPz7To/gtU
pqezv4aw9u7lxHhM/IW3r+OVKqbXQNvEN9iJfQoO8Hq9uUBbg0DhO8rullMg
/kWptVpuHfTV/HA1U1OwhkomL4euw5oRvteMMg21BfMZAeHr0D95praZYwbu
silaREavQ53PoedSYjNA6C5tyn+0DrdThvSeasyArOOr7JGidXA+cYla6jcD
50IqbCy716F8eEx0eWYG3ryr+QrSG2BA0RqlNs3CLYmNe6dlN+CZrInTcNcs
oDANrQsKG+B/s/Hwi9+z8NXg3YtbRzYgrUrjL+7fLEwOvo98Y7gBE/QHIg2y
cyC4VocUfDag3lbivnPkHPiptFQJf9yAT0qruZlq8+CmKvU08dMGpEyZPxs4
geV5teBYrq4N0OxyFN8ymQeto6ouuJ8bECs+1UhzmQecTgHP0tIGfB2TDtx6
MA/x5uEerWKbcIqv3GV0dB7uWIxZIalNiOhQ46mdnQcfq2MnPuzdhOCTbR/v
rczDOdtVkYqDmyBZvVDZz7IA4s6urZmnNsGEY7QlVHEBir31pPx8NqFgr+Wc
gN8CZPo85SQGbIK+V0fIq+AFeOBHXbsSsgkJKrxzRyIWwDuwqtMxahOOdrG1
cT5eAPU7MreNszdBysxxdKB6AVri8QO7OzZhxTzpCvO/BRh91RLbI70Fbxq0
SjJcF6F7Eb+gsm8LNOq+ji15LEKj4kmTZMUtiDHxMj98YxGeFrdyWatvQbPc
jnMJIYvgUtj2YMhkCyq1F1mzUxZhKutT/HTAFrgKamdKfVyEgSE2kkHIFgTX
ZtQkf1qE9p2GZsV3tyDBKOIrpXMRqw+feT0fbEFTEv5M/o9F8EjpSFzO24JE
TqsCu8VFWIz7+ojWuQUEKb+UMKwujXzhWnXo24Ll8u6KQ6JL0MVhatn4Ywso
89euDEgswauoTsF7E1ugr65MoMsugXd4Vwrb5hbca4kc+6SxBKu3u58IyFDA
jfVGq7PdElA8+jP236LALlud+hOPl8BS7ULigVAKRFxPZQxMW4JSxqnIw+EU
qE0j9xRmLoFD6vqN4w8psL/uwvmlvCVoahUzMM+jgEr/owHZsiW4L+W8GthB
gbc5mlrGbUswNj87G/KNAoHNAa18n5dAo8Zn9G4/BUaOug70fFmCOdPwjrgR
CuTt/tqm3bMEpreLnj5dpkC5gqV/5+8lEBhYNPkkRoXHTueNOohLcC33pk6n
JBXa2sP/KC8vQcu1bfVeGSq4j80Nxa8uwU0mvj1DB6hgsktSFTaX4OdB1U2i
DhWyiw0/2eOIkBN765nIVSq0/OC0zBbA6vYJVrrbByqWN32Px6kQsXpasu9H
IxUOVh34cVsVq7uCZuaGbVSo/moS46ZGhGPTqQUKPZj3irgrHSVieUXemDRF
hTMrwhfuniCCz0/T1CB+GrQ8O1JqcQar6zrLTXMiNFCir7pvmRHhdunj+fMS
NDC977eeeZYI4aGj2tpyNOCqWK/9jt0LHu+98RenTYMMIzFOEXsivLuRrBJ3
hQab7z2L/rgTQfu3hj3tOg02ThrcNrpChGa94YjrfjRY+GLcUuZBhA4R2Z9m
oTS4UfHll5cnEYbqakKFUmhgeOehSLsPERg4fn/NbqSBf46C/89gIujnSbtX
iNBBNF0luu0hNt9UgmybOB2Oi7FP1sYTQeohZfKXNB3SwlxYKhKIsBX03QWv
SAcVs4CapCQivDSPdrBGdOD30nQ+9pgIAoxkK9plOpjGV9oqZWH9rQ8L8l+n
Q0hydC4umwgLCx19sr50+MUcgRvA3PajwNwshA5NI6W7A54SIajcxjQ/kQ6D
N6Ls8/OJMOrYqGf4ng75/n6pRS+I8NXqJZNDAx0M05QfOhUT4a1xerNPCx2q
FUUnREqIkKTuhzK76HDtcNz7sFIinOSRO0Ycp8Ph0xce6pQRoaQ+/nAK5zY8
L/klEVxFhAAJx91/7LeB84BW0XQdEVzMDp4bct6GyJD2P9712PreY4wZdNsG
vsHetQ3MsrP55E7vbfAYjvrA3EiE/qqZxvfh25B4bpHC14zd20x8HJNLt2G0
2aBovZUI4qG6j+IrtqGryrLDq40IrK8F22OqtyGl9w55CvOISM2BsMZt2K79
atXbToS4CQrNs38bNLK3arI+E2HmVkSmPnUbi/vXEbZOIsydU7icy8CAnp99
bO2D2YkkgJNkYkADV8w2fmE23vP3iBgbA6rm6nv3oosIu6PvZ/HyM6Cg8gr/
491E6Lb8eo22lwFZL1pHQh8RFBesOAdNGdBZlYCu9z+weFqaNMSYMSAmP71h
gZ9E0K3T8dW2YEDZf6MPXcNs91D59zMbBoTvOv1a7BcRog+yl/hdZEBtBVeM
vH4TYcqv1og/iAGdP/vGZ2OYCE9pu2NMCxhQnqpwyWPsHqvoJqrNWMSALgra
Df3GXNPFs1z1ggHNth2OlpogQlcO1Va8jAGV6l86/xwz7cTA/vl3WH/G8uyv
J7H+I6M/R31jQEd2Nb5/NYXtNx4SW8sWA0rUC7A9N0eE3rqY+4Y0BpRpzz4U
jTnp2l6Wb9sM6N45EUIdZv4OO6ZfeEbUQJMJ3z2POaKVRiQwoqtLQt2zmHkp
6cs79zCi5UN78zwWicA1fXLI15gRydqOVhwlEQHfkFG2J5MReU/2EY79I8Kv
Y3oGo9mMyMpk5bYr5rL3C2PpuYyIo0CiIQ6zXfVxfv4iRvQ07lrHEOaKl6N+
DK8ZEV/2C7bba0RwyNxzdLidEU19ZqkvX8fiH1TS8niFEd3KMC9n3iLCVdUP
P9mNcYiB1BkdSCdCY/f30remOKQQfWApHbOQJynU3QyHgq6Fm9Vhbni2V7bV
CocWejX4cNtYfEQSfO444dBOueHEWMwfNl051/1xiDrnEH6GgQScDYTjk09x
SOivXMcl7B3hdH4/76N8HHqt8tg5APObdd2JE4U4ZHqxmCEas+PBoOicEhyi
vRg/V4q5Mnfiu101Dj2+bXd1BfP58LfXe77gkIH4cd97OBKUGLo8rV/DIVL8
LsaXTCRQVZTWhk0cusS12l2PuZ4w9ruBgkOnx0PKujF3910QaWJgQhm4srRV
zKsXbB9+5GBCQTVp+4/jSaDtYxb8aRcTaveXutGDuTtd26b3FBPi3WwLZmMh
gW0I7d9ZQyakuWL6TBzzuGPtoz5jJnTJXunvQcyrMke/9ZsxoSTSnlJbzKJl
R04N2jEhwthpx1LMLh8VVYeuM6GiO9I551hJ8G9ejHfqMRP6Lrn4sZGNBMlZ
0+2ZaUzIWZnR/xfmw2eqQi0ymZDMo0HTVcw3XpsSG3OZ0NHIokA5dhIsBt7p
yijF+vPlbkzC/Jd5Ks68mQlxLU3f9eIgwXfJCva6RSY0NaoUYMpFAr+ekCZf
Etae9WExT8wC94yC5FeY0MXFwX9xmM2nJmaebDAh1x+XbTsxd5YKf/JhwqPq
uOFxM24StGoGR8qJ4tGVBJ0HFwnY+lnoMyXr4ZFwadX2B14SRBm/jRDXx6OB
MrazfzDb6+5ne2aIR0KN6zMsfCTAHebkrj6NRxbKOtNnMZ/m/yb8wwaPjrwT
1ljCPNN9Tl7cE4/y17laVASwd92n9tICLzyiyxpX2GN+2KihrOSDR5Idx5ci
MauWi6lqB+DRo5LjdkOYw+JHjjuF4RGD7TJPrCAJxE67mRek4NHWeaW8DSEs
XicH+xRT8ehF4cL0Puwd23jc4NybdDw6M7srxhqzm5L8+bYcPPJbNp6uwVzJ
teQ68wKP2G/pSISIkMDki3+gYj0e3enm1BETJUGoQURO1RQeHao/olIoToJe
h8v2B2fx6D+t9II/mGX8jUVL5/HIrkT6oYQECTpy+R7lk7B42kx2PMYsSMmK
TNrCIx6lTvb4XSR4/rLa05vAjPSFKWlPpEiw9TFNfoGXGfX8uIn/jdn0V/C0
uwAz+o/NdWOXNAmWWXSdHXcwIx+9u2HPMR9z+mZ5ejczsgxY12reje1f/hkt
RTVmFCkZ5Me3lwS793/ZKNJgRkbfmXkdMPvDqzd7tJhRIyefUQlmsWt+yjsR
MxoTMMvRlyWBayvDHg4jZnS+a3Tt/j4SbASIcsxcYEaTeQnP5eRJID1s9CM/
ghmFKYnCP2USxDRrlVlFMaOPvdv7nQ9i4ytSjGSNZUYXmDe4ujA3+xBUryYw
o5NzVS3Fh7D22XrjVTKYkYVsF3gfxuZ/2Fa/qZwZbSSmZSipk4BX1GiXbyUz
WiS/P1yMOYh+9J9MNTNaO8K+uE+DBEafxfOxSomaHpl1yWqSYN5hjH6mjRmF
o+10FS0SHIhxrx75zYxEbSSI4UCCx142DxJGmNGniJtrgogE25aGrjp/mNH6
ZvnpQszdkgr8hVPMyNi/iv71BHbe3ix5epKZkY484Z28Hgl75/rvpbKwoHxK
TqK8IQmOqocni6qwIA+LXzZWliQYcBFVy1JlQZvM7OfZrUjg+/DVoJQ6C/op
Pz5bj7n07w8xuWMsKDvl4YcD1iTYlayUq3aKBZ1TN0qStsPOB3ngpYUdC6IE
E09YO5EgW/zamUF7FpTgUNe015kEWgaMZDtHFsTxMpF9DbNfjoKqiysLSvFX
Z8y8SIIp0zvvva+zIFevIka6Gwm+FO9vf3CXBWl5/JuXuE6CywP1l/kiWJCX
cMsvDi8S4HGWHCn3WdChFs7vm5i1bf8zzYxjQW+f8dKHb5CgnLWvr/gxC9Lo
PZDX4I/lJ9fgsfZiFkS6Hnp2IQQ737u+bTL2sSDVFK9jhAQSEER93nz4zoKE
JZnsnBJJ0CQgdMP/BwtyaRrMepNEAln28zMzwywogmb/5koKCYgrUwPfZlhQ
51zK8kY6Ce5+pldm0VlQ7ME9Ru8LsfPdkutlzciK6jKmzXWek2C6Xk+BD8+K
/r1/v9X5AjuPVTF54eysSN3riBmplARCOcKJVwVZ0X8NsOxcie0nvwPXNeVZ
URdN/g5DEwnsvHr2ryiyopt9wTFtzSTg9vD7W6rMihgb2BsSWkjg4/jeXuoI
K5LKFfly6BMWb6NTxqyIFVWKr3oVfSNBl6SD3HcrVsTPe333lVEsf3c8GPcO
Y0VajlcKY3BkGOL8fpl6jxUFRUzpNOLJ0GwiTrwfyYoOZ7Imb7GQIaGrmJId
y4rM97MHhHCSQb63XbAzhRXNotwjdYJkcPjJqL+/mBUJigSfV5Qjg56YYWdV
KSsSGXZ2r5Ang8L5BAtUxoqKeKurtZTIsDG0y8m6ihXdFzLWc1IhQ9KYVlBE
PSsKFPokPneMDG3T/iV/ellRbBZ+jM2CDKVydYc8v7Mijx27AqesyPDoCv7t
xiAWL32Tmc82ZHCaT2rhGWZFp6Pu38xzIMPWUtnw8WlW5GeifjbDgwzKa7M8
6RRWFMXldKrqHhlS8Q5+Z2XYkNkZ296W92SgXxQ50iPLhtz1PGQu1JPB9WP3
vzP72dB27pAKtYkMB+/qBpgeYEN027zC05/J8Glb7paBBhtK4y7sO/mDDOtb
K6HaJmzodvVJz/B1MpwjR8fK+7GhFxGIGKi1DLVmuiYvbrKh7+UyihuwDLvL
qVxyQWxofSRJJFRvGZauez3c+x8bUvLmEigwXYaIBctEqSjMfBEnjZ2WoWpa
8olwJhsKVmC8K3B/GQRG3uThWthQhufD2ZJfy/CQKySkpo0NeanmWOSNLQOH
lp7Ntc9syPRd0pW8qWXApfZyD3SxoaLx9tyG5WVYNicGvvjJhnZ+zL9xnXMF
ulvlzpgR2ZDAWJJUtvYKxL3MoGSJsSPp4yIyWqUrwBwSZql5gx0pBAyks+Sv
QhV5YbPBlx0Nx9c6fSheBVc3m5xTN9nRuHjc7M3Xq9ByRnnO4jY7sl51Y8Y1
r0L47uHQ6xHs6D+3A7luf1YB/0mjJD+NHa0LRjjaSf8DnACJkdDMjqQKhcTc
nv0DhhcOZeP8HGiA5Yn4nndr4JNe9oC/mQO51RYJmnJvQg01/X5zCwcyfiWe
uii0CVSHyDCfdg6U6RhTe3/XJtzfc8G/9ysHGpGLjH+uvAmZpRwXkgY5UIGm
BlO6+Sa01l9S5F/kQNVGNh7yyZuwY2LnF74dnOiKv+lihMAWXDjJ2tokxoly
K04Jq+3cgryi5fobEpzIS5enZXj3Fihe+/y6Zzcn+m1ie1dAZQtO/LuZnqjE
iZi3w66KmG2BB2vvFT5dTuR62loqKGYL6hSi2PiucyJusb2SARtboNYv0pnk
zYn6pOq8UulbUB5clCjoy4l6vE1rK/DYu7+zTWxHICd65bFx6isvBaK8mJUk
73KizDpPiVw5CpytvGuu9JgT+Wmamnaco8D00ZB0w3pOdCcq2kTuJQWcJrgc
vzRyIo7itnjj1xT4FZu5x/QjJxqbqxRyr6HA16EPpWafONHVJxRqZBMFXv+3
VW/dy4k6fg23e3ynQHBzwMSlKU4UpRqwr51CAT4jH8W7BC7UUy2ut61DhadN
PJxH+biQvP4KNUGfCgc1X86SBbgQblMlXsyECqflZgqdRblQ2vk8dyErKsSw
OEifkOFC/NQLuBI3KuA/GgozHOVCsklK0w5RVFjTkmb47xIXklQQOaHaRoWI
yvqRI5e5kNsaQ8D3z1QQVLCvW/TgQivnooe8OqlwWOzJrQveXKjTZ9YloZ8K
3htc/47d5kKEJd7ksHEqzFZtzFISuNBt3YFjB2hUGFLq7guq5ULbSZKxNCUa
5MzzhTA1cKGDP7mTXxykgcsLC9kHTVyoWWLnkNlhGszKDAY+beNCTPtSjRM1
aLC2c0SivRsbT0hK8i8dGvBxLLgL/uVCO9b7RR6fo8GpKVbqK25uVH5zzGH2
Fg3YCwyfafByI4vpMVnuEBp8dY493czPjcIcHyophdLAYpiQ+12EG52ytxN0
uUcDp36hU1RpbtS0YSnwNJYGt5v3JBiqcaO+AD0+3wwalGeDzKQDN4paKqoo
eEuDlVsrrM7O3Eio2Wi31XsaqFkXzQ9f5EbBlnmtuFoafODhqRy8zI0U6Hs+
WDXQoO3OyIkvPtzIcO8x+q9WGvx2CXF8HcmNImWOl7j30oBl34f0O6+4UY++
9ujLWRoYMnn9RyvnRgMcu0mEeRrEje52uVXJjeJJSoOeC9j8U2P2+73lRoI1
HzX3Emkgzm731r2ZG1Fz93TeWqWByvzG99MD3GjmitFyC50GF8rU+CTo3OiY
rXQpmY8O1XYbhG4GAlrn9rQ6IEAHAst7rntMBDRbKchxRZAOjfbH2WbZCChI
xKDohzAddnPobVcJEJB17zuF3J10mHI1XzTZT0DXoyV4f8vQ4brYtc/BlgQU
E29C4lajQ1urUruyNQEFN+8iCqjTQfIGsWXcloB+8L3136FBh+52n0YDRwKq
mb67T+IoHVT8g2oEPQjICyUGCmnTYf1b5LPSUAL6e3UlvuUkHe5E5IYNFRPQ
rtkS7kOWdOAOYDVyfklAFd1z+7Yxp1/25J8qIyDN7FSjr1Z0qDTWzCdWEVBb
vHLFRWtsvHw9LbgGAiov7NG8b0cH42wGtv19BNSiHj2S50QH4RrHh/4UAjqc
ldyqcY0O+c9bz23RCKg5K9F3HvPBdAXJUAYeNPf0onOWJx0MQ9bLoph5kLzx
Ddz2dToE68b3ZPDwIBvZobvvbtBh/Fu9YPMeHqQkrVbDFUCHlzMSGQQTHtQ0
niZ6JIwOUVkRTiOneRAtVT1/ErPr2cW9r8x5UJrHsveju3QQr60tN7XmQaeY
hkaW7tEhJv58W5wLD+K2uXwgK5IOl9XSyBxBPCh9gH30Ryy2PuGCBqyFPOjv
t/bh7yl0oGsEcw8+50F3ZdzTvR/T4efiRG9hCQ/iF5Vo5XhChwTrygunKnjQ
61KVK8dT6bAtf9Y3opYHPZ1V4shMp8NQT3w2Ux8PuoFePoEcOryNXL/Y950H
ucfNVPZgTtZy3J//gwf94Us5ffEpFs9nB6p0RnhQ5DE6LiKXDu8DOz+HzfKg
e9qvw5rz6fBY6Ui8+QIPEurcX2JWQIcb45mW0kQeNM552m4Es5zJtdHGVR60
8JZguvGMDnjG/oKEdR6kXeGQFF5Ih7E3Wh5OWzxI7VazE28RHWo98pUP0njQ
2nXCuwzMTyQ5/21v86CVDsFM2ed0+B/tH3Tb
     "]]}},
  AspectRatio->NCache[GoldenRatio^(-1), 0.6180339887498948],
  Axes->True,
  AxesOrigin->{0, 0},
  Frame->True,
  FrameLabel->{
    FormBox[
    "\"\\!\\(H/(J\\_\\(xy\\)/\[Micro]\\_0g\[Micro]\\_B)\\)\"", 
     TraditionalForm], 
    FormBox["\"\\!\\(M/(g\[Micro]\\_B/V)\\)\"", TraditionalForm]},
  Method->{},
  PlotRange->{{0, 4}, {0., 1.917360709865213}},
  PlotRangeClipping->True,
  PlotRangePadding->{
    Scaled[0.02], 
    Scaled[0.02]}]], "Output",
 CellChangeTimes->{{3.6641803520877237`*^9, 3.664180362915217*^9}, {
   3.664180431185608*^9, 3.664180459833974*^9}, {3.664180595114999*^9, 
   3.664180603450899*^9}, 3.664187946955751*^9, 3.66418799116967*^9, 
   3.664189633521709*^9, 3.6641942790079317`*^9, 3.664194865488515*^9, 
   3.664195055391877*^9, 3.6641950961131983`*^9, 3.664195201713086*^9, 
   3.664199108723983*^9, 3.664199777514447*^9, 3.664200178020438*^9, 
   3.664202432157282*^9, 3.664275312110242*^9, 3.664276345746523*^9, 
   3.673064742095251*^9, 3.673065225611453*^9, 3.67306529144121*^9, {
   3.6730857243621473`*^9, 3.673085784746904*^9}, {3.673085815233852*^9, 
   3.6730858473861094`*^9}, 3.673086106485914*^9, 3.67308642507156*^9, 
   3.6731495036892443`*^9, 3.673149724298785*^9, 3.673149998478148*^9, 
   3.673151022196817*^9, 3.67316821802045*^9, 3.673171854939906*^9, 
   3.67634376200646*^9, 3.67634398992286*^9}]
}, Open  ]]
}, Open  ]],

Cell[CellGroupData[{

Cell["Compare isotropic case", "Subsection",
 CellChangeTimes->{{3.664175265509767*^9, 3.664175287362912*^9}, {
  3.664188115622614*^9, 3.66418814523848*^9}, {3.6641943904760847`*^9, 
  3.6641943940575323`*^9}}],

Cell[CellGroupData[{

Cell[BoxData[
 RowBox[{"Plot", "[", "\[IndentingNewLine]", 
  RowBox[{
   RowBox[{"Table", "[", "\[IndentingNewLine]", 
    RowBox[{
     RowBox[{"moment", "[", 
      RowBox[{
       RowBox[{"1", "/", "kt"}], ",", 
       RowBox[{"mat", "/.", 
        RowBox[{"{", 
         RowBox[{
          RowBox[{"jxy", "\[Rule]", "1"}], ",", 
          RowBox[{"jz", "\[Rule]", "1"}], ",", 
          RowBox[{"jdm", "\[Rule]", "0"}], ",", 
          RowBox[{"h", "\[Rule]", "\[Theta]"}]}], "}"}]}], ",", "basis"}], 
      "]"}], ",", "\[IndentingNewLine]", 
     RowBox[{"{", 
      RowBox[{"kt", ",", 
       RowBox[{"{", 
        RowBox[{
         RowBox[{"1", "/", "1000"}], ",", 
         RowBox[{"1", "/", "10"}]}], "}"}]}], "}"}]}], "\[IndentingNewLine]", 
    "]"}], ",", "\[IndentingNewLine]", 
   RowBox[{"{", 
    RowBox[{"\[Theta]", ",", "0", ",", "4"}], "}"}], ",", 
   "\[IndentingNewLine]", 
   RowBox[{"Frame", "\[Rule]", "True"}], ",", "\[IndentingNewLine]", 
   RowBox[{"FrameLabel", "\[Rule]", 
    RowBox[{"{", 
     RowBox[{
     "\"\<\\!\\(H/(J\\_\\(xy\\)/\[Micro]\\_0g\[Micro]\\_B)\\)\>\"", ",", 
      "\"\<\\!\\(M/(g\[Micro]\\_B/V)\\)\>\""}], "}"}]}]}], 
  "\[IndentingNewLine]", "]"}]], "Input",
 CellChangeTimes->{{3.6641761219796667`*^9, 3.664176182538948*^9}, {
   3.6641764488745937`*^9, 3.664176550152457*^9}, {3.664176587530017*^9, 
   3.664176615176363*^9}, {3.6641767114981937`*^9, 3.6641767318883333`*^9}, {
   3.664179436877939*^9, 3.664179463603898*^9}, {3.664179710428323*^9, 
   3.6641797114110527`*^9}, 3.6641797610848722`*^9, {3.6641800540713577`*^9, 
   3.6641801328099613`*^9}, {3.664180242265996*^9, 3.664180359553171*^9}, {
   3.664180445514854*^9, 3.66418045889695*^9}, {3.664180592195653*^9, 
   3.664180602496511*^9}, {3.6641880788638363`*^9, 3.664188078966831*^9}, {
   3.6730858787386847`*^9, 3.673085901599901*^9}, 3.673086442833296*^9}],

Cell[BoxData[
 GraphicsBox[{{}, {}, 
   {Hue[0.67, 0.6, 0.6], LineBox[CompressedData["
1:eJxN0QtMk1cYBuC2UCmrFlqk8IMFQZg68BJuDQT3V5BUbjFTqqKsIBOmbM6u
YzOaTSwWFSrqDHFsLbMo6ihI2SxoxhwMG12wE40IkkHZmk4LVFpUwHKrm2Hf
x5ecnDw573lzkhOUu39zHo1CoRT8u/7bU/IsD9oGP3+XMjeuiX6SASKD/N+R
5ytV14jd4NQ/en6qIgrB23ZP3DxLyMH9a44nlhMVYLX3pmNlRA1Yxri2vJTQ
gbdnVmvto3ow0ynLEgZ0gkPfG7HcUnSBD9yLJStf9oJ9dGwjlToAbjYlGjrj
TeD2gir/TKsZPPb2Oo+r+56CaY46T//QIXCMM6d5S4MVnJbeVpx0A/2BMnAT
vx19hm986teNHty/kzDNoFV/ib6UpD8DU9tTEsqtaF9PDatoHL1a7P6nhDIC
3jF557OMxWhdRNIl/3h0/kWSoVGgDfKoe7ffsYHjPO7Svo5G//DtLv5OAfpo
wym1TTQv/9gi9ZXNy+cWXTEp0Nxn3n3159Cj1MSk9fVo8cneg8zraANX0vDo
t3l9YVU+BT3z+poj06JMaLmg48isFf28I6fp9wl0o2aqMJlqJ6lvZCcDos/W
ei1EK1pXGPu59rm8nczvEgml4eiEweLGBQloB6e/eM0+dGM8X7S9Eh14ZthR
O4L94kivzJZXaFV33A0DbRTyvryyL2xcNEez4kUUiabr86ytp9HDEwPGR2uf
g2uGWjpYp16QzjdjI1m8Kzaz+SWcn9zblK8OGQePC+rMe4omwIUReh331ivw
QINe8SBoEjxV0KVceWgKHLbebTa/ZRosvBD04Y8+s3g/u21D8s/oA7zs4L+z
nOC1adLsinq05VCJSjiNHtoatqeaQhHMfZ8gx+5FC3RBd5dOK1V0dOqyf6L9
GOiYrc17vRehg0uPV3ly0I6RlXS3Jej7GYaPZ0LRh5ey44di0eFWEbMnHa2e
CS5Lr0F7edgZ+km0a6tSu0xFBX8U1dLrnkoD1yXnqn8dR48N+3k+OecCbtoi
dKnY4Aou2lhyXvcEHdSf8vhiCR0cx5dXEBELwFkBnQ7qQ/RYR7lJInMDV7qK
CzeHMPD9xqYLND2a/pUsI/ZTdzClVqw1cd4CS7/TlnPa0TfDTjDYnzDB7BRp
eDFrIbhv1f2HB39BN35PhpjFi8Dva2PYvFn0kZJqWZ+GBb5q4SlZaR7gYPni
jW6X0d8EMsecTvRr9my52w==
     "]], LineBox[CompressedData["
1:eJwd13c8lW8bAHDj4DhmIhFKqZ8KqZQI150QGVFGZSYUKbuMRAqVUUZWRkb2
jiQZySgjK5RN9jrH3ue8z3n/8vl+ntt9Xfe+jrC53VVLOhoaGmF6Ghrq38uW
k21VUy4KUcbnmhSCB+RxF/ntB/l0QS77OT6S6avC6YSo2I98FrBr04hvlKlJ
Qb25uzCOzxk2+wvV55n7FAws1spD+Z7DiZqMbR+uWYX+E/4Xg/jCoZ+bR3Df
mW2F9zxX/F7xpYBDvbd/RBUreDRH1uh/SYH3+r3uvYVsoO87RHfI8AO8uTMj
q5zKDqwrDl5lsanA512op6/KCa6/w11n92dA9MS5mzayXKAT1mOjdSQXPhrq
jnld2ANP8R//e8lXBAoGJrFtZCE4dinkRaF9EUwXvTrh+n4/tPvaTfXWFwFX
wXRUnfABEKEXy5J4WAwfzlmyctYfgLqdFInf7Z/AoYsgMsB/EFiXIs7sDywF
f/KeF63TIlB80iVC9V8pJLvZfxlTPQwm9tfWHGS/wC+BHZ+FtMOQN8dRWjP5
Be4ntXOT7x6Bq5Mv5GyUv8LHhW0nq7X/IKrf/WIxuQKEfsp1uagdhwsCN1IG
9Cph/wmtSK7S4zB9U5oBn1MJXIwHPEhHxUBo1u12jngVZDZFiDznEAc767OH
afqq4KhtVmTctARwWeSlfzhXDV77K/PzHU+C1TOhG7IW1XCuR8G0sfgklCUF
Mbe8rob6TQ6xjxsnwWL4ns36eDWE6nxwWH12CopNRMXU336HAUanjeSk03D9
RmIeaaEGRDsOSzxhOQvEXl1CEn8tUG4dwz0zOAt+JnjLaxdrocXSxto65Sx8
vG3H/ykc+57KzTyBpIH9gbyvh3QdMM3I520/Pwe1Pn9vMnrWA9Ocmp613Hkw
YggqLvlQD+VR9jJMUedh0R9xWv+qB9Oo/KSy5fNwICittnH/D7BLHc54WCAH
jyNdJEOqf4BLoa1v/DkFOJW9i1EA3wAmXqydIVUIfkrUmjVLNoBVhuL77TUE
ZgWuZU9uNMDGVbcPXJIXIOjToP1wZgMISbLLqCVdgMmqnN5UzUbwXivDHXit
CPGdagUnw5pgJ7Pzi3+gEpy5vsPyr6wJjljzBFW0KEFTT75V+GgTROZVatbv
VoaNQV6BtTPN4CccoX8jXhl0p8f8vv5pBl3NW8+bylWAhfLU6JJQC3Sevb/L
WVQNoqwNTMRUWiBhIlT7qasaiPwWM9v1oAWO0h+76/tTDRQyum/3lreAYZrx
nScPLkNpRkRxiUQrXDovmhFQow5z12a/qv9qhe0TuvVLyVogxdwtrzDSClpb
rAeWcFfAveJbheRqK+QdCSUJ3bkCTEcjq3iE2iDCOdXGl1cbhMkXagbvt4Gg
/UHBlnFt0EuPbHRia4fO2ywJkSlXIdbYR8NKuB0y67wuWg1ehRGu+83Xz7RD
1rfgmBn+a2Dnqdgib9wODqJHzQ6FX4OXV+famXLawb1SusX/tS6Ubyv2vNPo
gDPvZrRQtj7gCsUNg806YDBakD5ySR8u39nb5+3cAX/pSWWN5w2gu22u3zK2
A5a+DQn3/DKAhdSo4ROzHaCXtDj+h3IdDuvMT34P+A1X6wKfzb42BH6vS7J3
En+DE9lfYnDOEDhz3gcQSn5D8/TwIw5NI9jEX5PQGfkNql9v1ctwGENrVYnT
wLlOYO3ISpZINgF3yafk9bFOIImWnGxgvAV2Jj1XYrc6wdPsKfErugUWgacT
YVcXeBhIfXDyuAVXJscu+sl1QQD+saH00i0QeX/55e6wLujrywsznzWHXxzc
3BKoG4Rsg4TKmCzhu/x9yza9bvBJvJotfcUSPt+r++R8rxuk77tOfYi0hOR6
1xtlEd3g+Nv4nMVxK3D16o9XneuGf1cs5r+b3IGDxNSjt2P+gP7nJ2+41q2B
V5DGgzH/D1Su9CkgbRtgVb/RlFH7B2bkVdsiM2xgLZXFjkT6A12iF/R+m96D
JhP7Is9Lf6E6hBC31GMLj37JQNTyX/gs9Za5kske2CWKx37ie4BH6Oe/R7L2
kBIkGbgl0AMzc/6WrfftoU3jv78myj1ARqUn73bZw/FGbqfDET3g33iXbJPn
AIP1xNRC6V5YVRYKCfVxgof/3dMcVe8FS792K/kqJ2D1H1/iMesFjytxhEyy
E8io9CO3F73wZjnxZLunM4TVNPTA315wOvH0R6KvC1z69oG92b0PXC/tE3Mp
fwQDB4SLycF98Mzdc89dvCs4e8caSib3wY63MbeKriskQlh6WGMftg+PfPo1
7wpb5d6KNwX64QH/e2uLE+6Q98Xw4UR5P0jmvu3XHH4MKvzdAnzt/SDQ+o/P
UM4T+tyufr883g8B11OlfKM8gVlGjTOXfQB4WEV+yus+gdslZzOdTQdAsf4G
S/JfL+At2jVASzsIYhGNTGWvn4JR4Jbu6J5BaJERT8hsfApJFmONdWKDEJlF
mLDA+4AYT2lpwPVBCI89yaP03AcUH5q95ckfhPXb/onrvs/gbKxBaviJIfCz
frOr+KMv3HjRNOwrOwTCtx3U4nd84bHzBcFHykOQv/bFxlvVD75pHA+/YTgE
bp8uX5Ab9gONHfJTIf8hUNpz22he6AXcMkk1Th8YAqYTXBnw6xU8v7wvOnpq
CKaWjmhqHQ2A1LNvfr9aHgLlay70wb4BMMvurn6fMAzXD144l38hEB5Wasqc
OjsMRuVORsQfQRB4YIX7a9AwMJ5bID8JeAO5rDbaOVHDgJxeCPt+fwNt6wMB
8cnDIMy2Vq28/Qb2tP2ge1o6DH/2ho5R7EIg8WksSXlsGJY2bk7GmIXCp5GL
TS1yI5A8bvI07m44dKk+XQi6NAI/Ova9k8wOh9Xcij0aV0dgS+ZnbTwpHKQ9
ZG79uDMC/WN/F/Y8fgufd59YrQodgTGB99XVcRFQqsR/oHByBEamim76sEdD
T6aBsv3SCFCWuz15bkXDJudbGwnyCHjdyKooKIoG2X6O4szd/8DiD1GKyzQG
vrgwXE5W+Af3cCuE5qp38DWV5BQe/g/MHT5J8pbFQx+rRPTVhH/Qd9CC48f+
BNh2vFfBmfkPEsz5TT/7JoA8jOODKv8BpVKH/eOx91DR3RvnO/0PuJYetpyg
S4RKfH39QzQKRG3xXv72JBh6gJuTUh8FG/55LX2OZKDpvMC1pDcKObVa4jqa
yYASvxrZ3RsFQt/1r0GNyVAlU7hwJ2IU/hionTJtS4Fqm7h9N2ZHgfxZt9UQ
lwYfp+7dM1kdBVddqdRwtTRIuStbdptmDKrzRhLDXqeBr1X3zQfcY8AiUbQ+
I5gOqua7Yp7JjQHXzoa9glIGtNzw3ZsbOAaniV/yzpVmQdWfa3c/RoyB7M74
6Z8s2ZBvcPDz5/djcEjT6vQF02wI1as0+F40BiH+u5xI+BzQ19mI+NM3BlP8
Kbqv7uRCn+p9HnrxcSiJf/7id0Y+NNeft8RLj8ODIWvuoZ58qFAhFLNdGIdz
eLNCB9YCSFBK092rNw53jJtnjzsUgDkaDhP3HIe0+A5BoQuFMCmtx3W9eRxc
RjdvsWx/hJUj8hw59ydgSTLfoGG8BBRGFOtfuU4AqEXm10p+Br84Va+7zyaA
65nuUJDHZ9jDrUs8FD0BJanVqgG7S+Es7b2WmJoJoPAWVd/R/AKuvVGvX+yb
BMQ+/Ytz+itURcRfsjoyCVs0/4W8u1AO+KsplIsnJ6EDmbSzxpRD9I88O4rK
JGyI3MZlaFbAl+K6Kw8dJ4HrDsf2YmUlbL9e5rD4OQmbQ9/JrNbfQEl9s/7C
70lwjrLTMov9BoGMNN77Byfhu8iboFOt30DQk4XUszwJRJVtL32ZalCwOdiq
c2AKIhZYxXJ3fQcvJe038GgK2r6T6w721gDdRhbnvsPTgD+zRor6/QP2NSsu
wYlp6H1dfU6V+ydIJf7ttJCZhkgL4XJH3Z9gqcb0LldzGgLDL27JdP2EH9Hm
hxUfTsN9Of22sMEGeC3LJ2tdPw3LqdXpbszNIPDY73aJ9QxklSkfDu9rhTPa
gip9TjNQ/OIPcOLaQEukSJT2yQxcqkk5WH+8Dbyahucuh87A6WWV/0Y92mBE
QN514MsM7HFibWgXaoeM8qVABtZZoAvx2ZSy64CzFLNP13JngdthfHz9bBdo
aFb5KH+ehcb0/MPCFl1w+93+K9LVs7AeFR3rFNIFb6QHJvi7ZmG2XDInfLYL
puwM+UZ2ZuGFCNe+4pRuiB3Se2yvOQcPQ+ayfu/7C7TVlxWDZufAsW/VQOFA
HzQ9l/pVd4wIpYlsNZWiwyDL0UgXcoYItOpE2tCLw5AefUvaEBHhjlqsoLHJ
MDzLDX5P1COCzr4LMb1hWPs/k457nxIhL7nzuTUZa388jtemmwh2MuOjl9tG
QHHKJ59RkQS1rzk/P7AZBTeJXw33LpFgnm/n3JVno5DvxDfWqkGCw2Tj/Xtj
R0GInMf3zoAEzJnqzreaR2GDq9/nxH0ShBgocNRLjEG+nLTe9SgSxF4OnXs1
Owb738xsZMyTwLptVrROZwIqbnllFC6RYCzRqyPBcgJMTu++UbZOgk8dLSVG
bhMQ2yX7uYluASznUj54vZ+AvYKvHhL3LICoTVuB1Rx2LjJFl6RgAYKWT59L
fjoJBR5fk+SVFsDzmFJMctgkaGtqX1VRWwAD7a0K3w+T8Jr0qMDg2gLUfbA4
RPwxCazS9Xbudxag9Mt5Kz32KWCosZytfL0AmQ9XzWzDpiDl7ca7H+ELcLNH
VsUveQqU7gSpt0UvgNGKesPTj1PgQyjOHEleAKEu9EuwYwrI2jhrhs8LYBPp
0jvNOQ3r/Uljl4cWwEvXZWHUbxpm1gYHOiUXwWNQsmHMaAY+3XldffnsItDI
FvKa2MyAd7dCauX5RbgGbW3Fj7B9VxJ3P0NlESQc757CYftS8aHh9mOjRSgU
OmQgXDsDMctdfCIvFqFpb33a88OzYGnhtxMVhHnD2Qt/chYkf58ZZgtbhI8f
ohIeyM1C3cfw9LW4RdjUwnmPXJ2FBcer0o0fF2Gm5JLigyezoLrQrOs4uAip
j40yFFtnYfctz3MTo4tQ7jY8TNczCwOtYgJG04tgs30tJv3fLDjnB/xTXlkE
UV1dkw+rs5Bgp+bIx7IEX3avbVvvm4PVuZrXVWeXALf2mqhpNgffjJ2dzsgt
QbPfyMqTu3MQ2HzIIPPCEvY7ZOZnlP0cHMzxEQrXWAKBmFfZ/t5zoGmLcu6Y
L0HljW/s1xPmIGW6rIE9eAkyHegMSX/m4EHklUM2YUvwLfhMaurgHEgr/fOo
jcLaD2xlqo3PQUMcQfxx8hKYZj2L1V+agwXtG6+nPi+BsELnyRDWeVAoWb1W
828JNIvTFvLPzwPe4lX2/qklGEk21FC9MA/tnEIMHvNL0HANf6pFZR4sbZQ/
ndxYgtdpH9SydeYhUDB8bwL7MjC7z6qlW83D32cn+91kluFG2pvExqB5SJKs
PdOpsAyN64nH7ULnwbb/erCk0jLInVdtxkXOA420N0xoLUMtnwGJ8f08HJn+
lahrsQxR3Zy/bQrmwVnb1urE62Wg1VJib2vD8t2hVLwKXwbpGb/baZ3zwJQZ
xjsevQwDpWJcjn/nIYa+7EdsChav9ift2NA8fPvEfJzwZRlIjAK1SsR5YBdM
I46OLkMF5dQ3JgIRkP6z/n9TyxDgGui4zUoEx9emjSPzy3D3e3fxJAcRumj3
pg2tL4Pbmrt2Og8R4sdfmPSxrsAfmSXjugNEkMi3ae6QWgEGwrwd9R4ym1Ip
a5dZgfwh/UHmc0QIPXgoo01hBXI5zyh6yBJhNbz3eYvqCtB2D5xWAyJUuGnI
NRqtAC/H1bUwVSJoXpTIqn6+AqcrayZXbhDhyWNC9LeXK2ANPV8ZjYiQXzzu
VxW8AofSXxbvMiECt2iCeUXUCoSt/7u5x5yI1Tec/F+yV0BX3c+gz5oItl0L
Lwp+rwBpyyrR2hXLn+PXw/y/K2CslZ0k4k6EVtVMi7yBFUi0KvrV40EEqTJz
lDO5Am618O+cFxG2EzrW0rdX4NdS4rtyXyIEWhdbvRdZBXg8UrkSQoRplPOC
5dgq3M446vsyjAiX9n7IfHhiFShzxSl73xKBrj58XkN2Ffar3ZI6GkUENxHn
hxtXVmGgfPE6TzwRrAZP+V31WIXaiZcq/2UQoebTsfRy71X4WubO7ppJhIPB
BxtE/Vbhau2+w7VZROiX42KnvFkF6Vmlh7q5RNCNWXiblboKrek3/lP7SIQL
evkfcO2rMPOmVyviKzZesfR6u+5V2CEoqBSWY+Ohfz/V07cKWh/cjRoriPC5
8LV4wcQqbJSr86xUYevJaVdsvLMKr89m0IjWEkGgUbz2k+gaOOTrZfA0Y+uH
skbveq1BW+3FpJu9RPiaMvPu0fM1+P07KUy4jwg+eLFrfi/XoJm778gEZvbW
7G/JYWvwSL5M+8EAEY6Y5sYPpK1BQXKK9/1hIuh7FlzXbV2D9Wnf92cmiFBc
WtIEwuvAo7NiKbhIBOdTNUV7vq+DndRWvRE9CaykDrwP+bEOLK+k/vuE+frZ
xwGsv9bBVvtQAQeOBOdlpczp/q6DcZKs3nfMdIopHPPz61BZ5n5FnJEEr3We
29Tyb0BSsU08BzMJMu2VDjg7boD8B66dYxzYO+X4noX4aANerbd9DcEc5Ly9
au25AcdB8sQGZnvXombTFxtw3hwUGjhJIO0t4qEevwFuLJEvXLhIUPMa13Ww
YQPY7hvRrvCQYDC3JqBNeBOG2hj2lgmSoHUON3vqv00Yd3miA0IkqBJT1ggX
24Sfn/Z012B+n1nLaiC9Cez2Z/o79pPAPLUuqE9jEx464R7SHSTBeNyP1xOP
NuH09Qr2tCMk6OrDk1Q9N8GUr6xR8T8S1O9T08702cTquadnhjCnR//kvB+0
CfFXs44eOEoCm7cNIYtJm9B7ZPlK8XESzAU2he00b4JETFGG7EkSDDSyLpt0
bMKulEWbZcy/CJq6VX82IXg/7nL+KRLkvmjmfvZvE/IfunlLSGHz8fzXW/zG
JjR84MpSlibBskdr5G6RLUjeS3dgXJ4Eo184152PbsFeopt/rQIJOje0r3dJ
bEHU4f6QNMDe+Udte6NltqDe4cdHpwskcHVqjxa6sgV3LiFJcWUSbNn8fnfU
fQuUQvd5iWuSQPescYiE1xbMCSvrHtUiQTbtuN/p51vAkTa+/d8VEphErTnI
B28BKcp8RlyHBN9q+VV1kraA73TuGWM9EvgfuLXs2rAFcSKNATomJBiamZry
bNkCkehXPU9MSXCuxHHQ5/cWDJsIhuaZkWBa83lD4MAWxOxBFvtuk0DTI+39
+8UtWPWyKha8S4LdXXMaP/i3oa3hpkWXIwlsEx8qNu/fhmIj2tPgjO0HW4p0
u8g2WDv182a7kOAh/a5DfRLb8MCP91qoKwn+SkptEBW3Ibkktj/kCQkSAtw/
8N7bhhmXEta7ASRY16d/J2C/DfJ8Ziu8QSTQPhj4RthlG9Ys//vaFIzt79I4
j+Ne29DSP8CnHEoCy/EqHQjbhsJ7v8Ido0lw/AIT2apsG9SMZAea0kmQn5n1
358q7LssL2k7kwRS3No6anXbIFcS/+N0DgnkJqJSjrdtw17zN/s+FZBAK+iY
Oml8G/4s0TpxlJHA8a9mlBvXDqTjqsuOtJBgVXHx2zTvDjwbmc5qaiOBR3bE
jKHgDqho38l2/02C516DCgqiO/ChV+Qs8S8JIg47jNEp7MBDLt9euTESlDqE
nwq03gFapgDjJzskUOg9Z7TzYAdOhLlO5dEsQLVSv+8D5x1Q03ZdmaZfgAbe
I3+1vXaAzkNn3pOwAH3lJV48b3egQj6OnX/vAtAQepviq3bgXux2FTqzAM+d
vFY56nagf49ZP4/MAjD3HzrwtHEHotJ2M6/KLQBXvq3T7a4d+LvtvNKN1Y0i
+mQ+0dkdOCYhtCaitwCXkoTvFPCSIb1Ty2Hz0QJIRbEfqRMgQ632zRyFxwtw
IHhrtEeYDE3u/60HeS/AplunOU6MDKWlkRxaLxcgR+eliQEiw6oq6Z3+uwXY
Tbugt3OXDCYFDd/efcPyXevn5npAhpWw2JGYugWYnW3oOOJEBhyvh0VqI1an
/knR0fYkw8kfZf0jnQvgln9dMzmEDEZ7dg8vTS/AoGmVktoXLH7fzyh/Xqzu
08uhN6kkAyWUcEpfcBE+q8dUO9aQwYOu0+rUoUUIlXZGsb/I0FP/a2b3iUVQ
5hCVI46QQW/lta7npUXIqnh9+i0LBfaR3xmvuy/CI0HTg8NGFHjkEh+4MrsI
5tqS+n23KFAd4yllt7wIWs9oX3VbYQ6JCl/bWoQjU8kLzfYUEPx4MUoKqwN/
F01WfXlOgbpjwVpmx5ZAUsPRNDybAtaNwUNP7y3BpLtv7KVtCginxKvMri/B
tP7xu4k0NEj+lcUeRLcMZqTddPvpMX9bvpfEsgzqh8bO8ONp0BF+V9dQoWU4
+NI/jpOLBlWwrSQIKS9Dq26T7c5hGnS0Q2TvX6xOEpvVY+nWpEHuwZEJgNUh
n3U1Kl9p06Cz00afJC6vwMVyRSeFazSIUtDvflx/BW4Gn+j9cJ0GHZAUM9B8
sAIvJZmznG/TIMeB0ePiCSsw7vz1MpcbDSop0QqSpF+F9zsHX2mm0KACmfPs
Bdi7u5uDhK/ZpEEmqRJ307zXob38lb/aDpbvSfs1qaB1CLU9zNhCoUEvag82
VUavA1fDTfoeHC06qfBLu6kQs2/tDpGdFqWP5gh/GV0Hzq2YxX2HaFE7405h
0aUNYJ1Q7nNSp0VcXYHXovGb0PR26OaGJi2yC9QIMuXehEAlj79PtGnRNanD
hwUObAJLUn7XSz1aVOK0/ukR9q4QjPe1JZjSIopWsvdHy03Ad5BqG51oETll
mLi3ahNwle/yDsXSIotNqS+x97agR05JdTCeFnm4ffqv8uEW5H2ZHYpJpEV/
S5WPtj3dgpuf5Lm40mjRnbG77t8jt6AgZ9CZppAWBXaGBg1Ub4FJ7CHZ/npa
xKGuUNDLsw1S/E3tUQ206CyXY+osdk8yRznf022mRSFWHqSZo9tQFFYb29hO
i06kBugXy28DS8AdSmk/LWqb+u+uo8U2fHbLqolYokU4AXzQm9xtCF67Znx1
lRaZeZZ7PyvZhtsu2ytsG7RISFbb2wK759gdNP/zJdMir2vauSTsXrO8S3zp
xEyH6utICqeWt4HL4PQV7f10iPPETV2zM9i9IVX2l1mdDhXyajt/ydyBqtbO
7M+adMgqd+HxrYId4LlP8rqjTYdO8kt8Xi/ZgcoPh4/U6tGhhCv13Os1O7Cb
942jtxkdmpHeHys3sANlGxYsay50KLE/xY3IRgbOCK+BD650CEl02CfvJoPl
qZgCXQ861LtxfUmVjwwc91oMCr3p0Ly49PpdETLc7pNJuR9Ah5rsLWMoMmRg
qWSXH31Ph6ZUnjnFmpPBzPAoZ1gyHToucNPC+Q4Zitcu/ruQSodqVxoswZYM
ppJuLxOy6FDW3zByrgsZPib+67z5CRt/nLjKmj8ZDJ9/ftDWSIfybygfU8wk
Q5aa+fuKVTq0fPsJ2W6cDFJiwgqwQYfKzpcOJkyRoYJ9qLdyiw6ZNRmfqJ8l
Q2uHMe83Gno0/SDUanuRDMvGN4K/E+iRXG67Kj2FDAqO2o9/CNGj3ScNpcJ4
KFCvy8GvJkyP9iWONyjupYC29K+Sn4fo0YnXuuvT/BQw31ZfahClR4//xpgc
PkABf79LNs2n6NGXaX1FpWMUaI1RuN6uQo9orW1uyMhT4IbnzspVNXqUSL9u
7w4UGDH9GtahTo+O5fJIFF+gwLKIbMtvbXoUHNbxh1eFAnx5Z1S6b9Kjr2P1
6WFaWLzvYlJ9D+iRnWtahKMJBWY+zLQZOdCj+sxGZT0zCji/yLTrd6JHJVXx
gafMsXw0RbMGXOkRw65+vn5LCmR3Hzo47EOPTi2f+LxkS4GVGX7O8Qh6FJYq
2HbKnQLhcRP1sdH0aD1D4OiEBwVOXynyuhZLj+YC1g9EeFLAoVCTWJVIj+DM
yROj3hSYc/X+9S6bHomwZ7oo+lNgjGE8UKeaHuE7B3K5wyjwvKRQCV9Lj1KX
3vO4h1PgkLXXdkU9PZKp/MvY+5YCt5r22oo10yOu83oVr6Mo0B+qrs70hx6Z
Ia2F2jgKdO4vYC6fo0eHzXVd7NOw8bV5fnMi0aMklnu+4ekU2P3sstuxJXrE
0cQ+UZRBAZ3xf5OR6/RoKkuxaTqLAs3Ze3440uNQE72Nrlg+BWplHvuJ8uGQ
ipxqOsdnCljMqCoM7sMhN8PBwR3M9HE8q2+FcEgh1pRzqpQCF2jyLOlFcKhx
ZOfppzIKlNcNKw1I4NDy6lymRCUFiq9dog9XwqFR4caud7UUeKH+2VfgEmbc
EJ1OHQWMLh7Ff1DDIWD/jsPVU4DuNAvbJy0coumKSb79gwJaXC17/lzHoc7k
CzvMjRSYbNU/JnAfh2InLCzXWyhQ9qM+O8UOh46MMjQFtVIguOrcCXFHHOKP
17oj3EYBqXx+KYVHOMS9ck3nYjsFnr4ekDd7ikO51Yp+jr8pwK9lpZPyFoey
LdZ7ff5g66Xc3SEWhUNp0qTFHcxV8qr6xTE4ZDk/EPToLwWsxI8Z1iVg+VCC
b1n1UOAj67zFZAYOJdtObJ7qo4BGo4urWAUO7TLoTwwYpMD+7+ObRVU49OYR
yzoJ8+IXA0/57zhE90aFW2+IAtGZMj5aP3DIbqU5h2+YAuMvdwLs23Ho36Mj
jeEjFPBS9U0oGsehK08CvuqNUaDd5K6R5BQOTesJe6RhFnFR58uewSF/XCla
x9yQuCssmYRDYRuRsxHjFODeivML3cShyFdDe35OUCA959N9e3YGpIT/j49+
mgKb36OPzXIyoPm2j+EqmDV7Hk/c2c2Azo2eV3yJeZHx4i3TvQxIdpQoxzpD
ATmzFl2tgwyo2016CT+LnV+uyfNiZxmQuJCy6eAcBQ4ebVxPO8eA0ro5OHjn
KeACucWHzjOgp4/8ubUw89s6n9iHGNCzfS9Fv2C2qKU5RLjMgGr39Ga9IlJg
/REfYdKYAQ2rc9eyL1DgcvB23W0zBmR4Y3exHOa4lMFng+YMSCXsxl4bzIpt
H3a67jCgI8+s4DvmwGOnFmodGNBUHJ+83SJWh/Rf/pPsy4BGaBav5S1R4FX1
+Ty9FwzIqvuuzR/Mi2lifkwBDOi+3sl1mmWs7nFkl7r3hgFFB3zz1sZsgW9/
feodAwp7N+EyhTn99I1L3/IZ0NmwKBPcKgU4+S4LOX1kQAPD0wWHMbuRZVdE
PjGgoKsXIlQwX/4pkPyijAGBRjGvP+YZkyHylToGhPvQIkK/RgGJV3c+DfQy
oOmAlpBJzBF214PeDDAgYsZUJP06BSi6ahaKwwwo3Zl4UQhz6/7jXKnj2Hql
WoVexexQPH///gIDEqtsEC3BXDTkcnibkRHpvs0Qd9iggECd1XYOMyP6TRu/
xx+zb5ZBhykrIzpy+PGnWMz6D2Weft/FiMjRFUL1mNdYdvpeCTAiM7xE1t5N
CshKPw/nO4V9V3vmmoe5y5zvbJwUI3piUsRahdkpOLf7gDQjirJWuN+KOXvs
D7+oHCOK9+9/S8IsFC6eeFaFEVlFGkdIbGHne6Er59pNRjTQzdCdiDlewPZK
txEjasGTHuVhPq9Ku3DTlBEF3DSd/4rZOeG4lLkFIyrX7jPuxjyu6f3F/gEj
6k4y1SNgdWZj5tH6IB9GdDCXg8sa892uiru7fBlRdOqAsjNmHJ0u4a0/I5q4
VanvhVnhxhPN2EBGZFNxZ9dbzPlMHR2ZEYzoq/P4SgXmcIvHQ/WZjMitgus3
6w4FJN/s8lHPYUQCBEnmPZiby1IPteQxIvsLb4X3Y2bc3WbVVcSIgsRidyQx
u347PDdagcVbP2B7DbORUMsGbQcjkphuvBeGmZ3PsbiskxFNXWqNf4f5224e
B5c/jKhsv+CnZMxHmA0nJ/sZkZQhQ9hHzMSl8a6WSUY0WUHhaMfs85P8MY7M
iPA0l8wJZOx+q0m0M6BlQkxnBeh3YZ6oUDq+C8eEnh97EcSLWaPoVdJzZibE
ffCqmQhmnoQ9Ife4mdCD5RIGeczpzhIPZI4xoaMVlEAbzDft2o4uiTGhAqnU
STvMbDbOY9knmJAyl8QpF8yOpl+MDpxhQj77u157YT5/WUUdi468Cpkeh2H+
td9EtFOPCRUX2at9xuzNTzsafJ0JMW6fiP+K+TRPSoKqIRNSPKU2WoU5ijC9
56sZE9L+raX8E7P5igtD8j0mlFY8afoX80pD0Ij9Uyb0iNtk/xrmPpbOu9vP
mFDVk0iLTczVGgJEfz8mNH3RI2EH85tfmVvxAUyoFF+zSk+hwLH2eu7mt0zI
xLRDghOzyV/aS0czmRC6Yzd4BLMSv1pzUTYTKpysDjqK+bjhm2sojwml2sSd
FsO83idkZlDEhPSPX7U6iTl06LybbwUTUvUMszmPuW7CJWu4nQldZT+D08Kc
LVp+8n4nE2r41X5WG3OYNe7zejcTMrN4Yn4Vs9lMaA1HPzYfofof9DFvzuf1
y08wocfhZr0mmE+sTnHEbDGh72fz+R9g3iN9MuIwmQmJ8/6bsMO8/chVoIAG
jzoULPIcMDdsMB79wYBHw4eixV0wW+wcUlzlwKMe+ZJJD8xROBPnqyJ4JGhz
++4LzOTbvGfajuARbRV370tq+++tK1eO4pHEaTW1AMySPhcfaUrgEf+4495g
zD8oou6q5/DospnSszDMa5tLXgoaeES4JRkRh9noZg4q18KjK6ny9fGYq0ut
aOV08IhsF72cgDnY9a+PjD6Wr5SNUhLmI6sVvlJmeMR5Pb00FbP+wsuAY854
dJtzgj4P81ftixoZD/Fo1JpIpvpg/jarqBse/cudW83HPP/ALvjwEzxyDVjo
L8TsO6sbcuAF1r8k78tPmIsm9kfuicUjw3PPDcsx81/6a/A2Ho+iTu49VoHZ
OzV0L3ciHiX0Hl+lWsOSIWZXKh61HV/wq8I8OjIdy5qPRwWkuoDvmHcPFCfR
1eCRTfWc6E/qeFg9PUvq8MjzqOww1YTzStdtf+JR6/l9kQ2Y6aLa2bp+4ZFQ
Y9lWI+ZFHaJrxl88qgy8lvELc2ut6BVtItZfiH1sBzX+MvEowyIeMY/GnfxN
ne+DJbgvy3hUMdZZQ3Wll/KXQ5t49OqU91gn5lwZ88NrOGYU3mrP+QdzYM67
rTh+ZiTxgJurDzO+z7zrqiAzkl7veEX1c8KxAqYDzIihdIe2H7PHnc9WDoeZ
kem+DzNU2wh3tilJMiMl8d/Zg5hV37KnzygzI/eLdDMjmGu+d/q8V2VGU0MV
Gv8wo8VYYz11ZsTMfDqHaukrx3dXajMjumPXbEap68us+iTUkBmpjkx0jmFm
8HyqK+PAjK43DLpMUtdnYXaj0okZGZWUV1JtYXU9QeUhM/Lr+Yifosa7cmL6
mgczesq7HEn184P9Xg98mZFM867sacy4H+eykqOZkcWdXTmz1P7kUrSPxTIj
qdGiKaotCjhW8+OZ0SG+mMNz1P5ixlFFMjO6sX7qHdXP7od3/clhRoxcA57z
1PXaTaJlr2ZG/7goB0mYC/0N08JrmFFwcJ0u1ebbdRr76plRfOeCL9XVY3GR
ok3MyPauxzjVPp/VxS92MaOeuuD3C5hpTdKuu04zo/E+pc1FzPntXGTyLDNq
kzh4aIl6/i89SfYlMqPLyl7qVFdJ6s2HLjMjD1xlDNXe9PTPc8jM6MA7r9PL
mGkyTPJGuAiIrKRxZYV638x2P0jgISDRzkQnqgMldSSM9hLQpQmPSKp5P1/M
6RQkoDz+mn6qJepFs36IEtBF9TaLVep5HVtMzVUgoPyFkyZr1PN11Nbq3gUC
Ei944UH1pO3YYVElAhIp9Yii2mm5OyVRjYDCps63Uf2KvjwpXBfLp1ZVYR1z
qbB/vLsNAWVdSGXawPzEksZE+j4BfV7T30+1Uoab4LIdAS2LlpylulXSNva+
CwGrAF9ZUD0JOjFm3gQ0qRH1leo9JvsiVCIIyIksabqJuS8xXI8+moC+7rrq
SHXSGBtP1TsCKjtwypdq8fs04TKJBDSYdCqTaqXHYyFi2QRkn62xQLVjTF4Q
VzUBpZhGOm9hLtmO8a+uIaAkXPUzqrdN/J461hPQAdYvoVT7HzJ2aW8iIO5R
7nyqY7MJxqHdBHQv3X+S6toKSzGuOQIqOjGtvU09/8I6R6qJBCQdeMaYau1n
cgccFwmIbdjAmuqeS7u529cIKPvtoadUz7dWbYXQsSCP4rFcqvf+29e4ay8L
soh5Rr+D2ViZqfYbPwvaM+fORnVS2mKFgyALUtnR5qVazPZnYdtBFvSO890x
qi+sPIwJEWdBjM2FV6i2YWq33nWRBcXYXg6nOs+6/PY3ZRb0/q1JLNXLjenG
DqosKOKHQQrVXm+8dNo0sf//uPmR6nA+cZmQ6yxIW5S1nery4y/wux6wICXz
VGYy5rO/eZtD7VnQ+bVqDqrzH6eFcDuxINVnTTxUJzXX8e91ZUHM99OEqX5h
xyC+34cFiXb5nKP66kcfHfEIFoSkaW5T3WjItScvigVJPWO8S7USLqlH8h0L
WhHdsaVaWu/bban3LEhB6etDqgXWKC7nM1lQ0pTfS6onZD1j1CpYkHe4SzbV
Zv9YTRurWNCXPZH5VPcExB7S/M6CrpZlFVHd1FeWrf0Dm2+WvK9UFz7ZrDBo
Z0F5hINNVD+ufvTPcpwFvRDsmaR6xYYpfWKSBb32h1mqH+yOtLWeYUG1xjFE
qm9ZfFqxJbEgwXbJVapVGFeYnDdZEN5olI6CeddlRzEfdlZ0usqbn+r33zhY
ZHexIhFzf0GqJWVyphZ2s6L7zc8OUK0lOpl6i48Vub40OUL1K0YT4QsirOgh
SjhJNe672h4aWVb09oW1CtVhshPLJXKsaGu5V5Xqg4XPO+yAFZGFVNSpRomV
bwaVWNEqP5021Z5eZ1gqr7Ai2/R9N6hePS9M88SSFc0mzVhT7fuxYuDMXVbE
c2b8HtXcx43K52xYkRlfz32qT/NHuhvbsyKNU7kOVNuvs67IeWDjIRDcqJ4q
Wp/aesOK/AOS/Kh2FYv48TGMFbWclHtBNT7ldNq9CFZk6tD6kuojYQ8set+x
Ig6GqUCqzR1GB76ksqL/HvSFUt0n3trh9pUVHcb1xv3/e8a1I0HfWFEFo+L7
/8cT6XZ9X8eKHLaik/4/nn0DgvWtrEj+lFDa/+efMHuHe4wVWUY9zaM6ytfu
y3/TrGiI4lZAtRDtEut5IisKZbf6SLXY+kbBrQ1svfT4S6hWGWfazmVjQ8sv
tsqpbroVoFXNxYaSZKIrqb7Wz57YycuGVn+KfaPa7DePyrYwGxrzPVtDtUf1
oTdqZ9nQz62en1S/KD12xh6xIWNFtyaqI/JP9kRcZkOG+9d+UZ0fDyKjJmxI
9FdkB9VlHBwfu++yIbRT2El1nffAhUZHNpQSXdRNda+5p2mhHxuKHbPrpXq8
Q2P+wxs2VNp1vJ9qkpKAZ3QMGwoqbR+gmvG/shjvXDY0oDI2TLUA883Pd6qx
9tu5o1Sfmlnv1OpiQ4SYsxNUqzZHLp2ZZkOt8j5TVBvnnd0lSGZDUy6RM//f
bwQlStFudkRQSZr7f3wLnTmNo+xotcaVSHVmpUnvqAI7mpE4sED1A37bn491
2RFeNm6R6rUWvw/ZXuyo/avoCtXevolP+zLZkfutc2tU7ykxDXbZYkfH4ndv
Up0zKfiOXYMDhSzTbP8//nNuVaZUDnQry3aH6sj9LFg/HEh7twGZ6v8B5R5K
Zg==
     "]]}},
  AspectRatio->NCache[GoldenRatio^(-1), 0.6180339887498948],
  Axes->True,
  AxesOrigin->{0, 0},
  Frame->True,
  FrameLabel->{
    FormBox[
    "\"\\!\\(H/(J\\_\\(xy\\)/\[Micro]\\_0g\[Micro]\\_B)\\)\"", 
     TraditionalForm], 
    FormBox["\"\\!\\(M/(g\[Micro]\\_B/V)\\)\"", TraditionalForm]},
  Method->{},
  PlotRange->{{0, 4}, {0., 2.}},
  PlotRangeClipping->True,
  PlotRangePadding->{
    Scaled[0.02], 
    Scaled[0.02]}]], "Output",
 CellChangeTimes->{{3.6641803520877237`*^9, 3.664180362915217*^9}, {
   3.664180431185608*^9, 3.664180459833974*^9}, {3.664180595114999*^9, 
   3.664180603450899*^9}, 3.664187946955751*^9, 3.66418799116967*^9, 
   3.6641880821308413`*^9, 3.664189635721002*^9, 3.664194281182171*^9, 
   3.664194867665482*^9, 3.664195057535611*^9, 3.664195098321692*^9, 
   3.664195203850531*^9, 3.6641991111688223`*^9, 3.664199779987061*^9, 
   3.664200180494038*^9, 3.664202434651013*^9, 3.664275314234919*^9, 
   3.673064744939592*^9, 3.673065228505782*^9, 3.6730652944553633`*^9, 
   3.6730859072356873`*^9, 3.673086444557551*^9, 3.6731495039256287`*^9, 
   3.673149727165452*^9, 3.673150001371533*^9, 3.6731510250546093`*^9, 
   3.673168220803081*^9, 3.673171857829996*^9, 3.676343763738063*^9, 
   3.676343991638863*^9}]
}, Open  ]]
}, Open  ]],

Cell[CellGroupData[{

Cell["Compare DM only", "Subsection",
 CellChangeTimes->{{3.664281517264001*^9, 3.664281520439117*^9}}],

Cell["T = 0: washing out of magnetization jumps", "Text",
 CellChangeTimes->{{3.673085548216427*^9, 3.673085586839675*^9}}],

Cell[CellGroupData[{

Cell[BoxData[
 RowBox[{"Plot", "[", "\[IndentingNewLine]", 
  RowBox[{
   RowBox[{"moment", "[", 
    RowBox[{"1000", ",", 
     RowBox[{"mat", "/.", 
      RowBox[{"{", 
       RowBox[{
        RowBox[{"jxy", "\[Rule]", "1"}], ",", 
        RowBox[{"jz", "\[Rule]", "1"}], ",", 
        RowBox[{"jdm", "\[Rule]", 
         RowBox[{"-", "0.27"}]}], ",", 
        RowBox[{"h", "\[Rule]", "\[Theta]"}]}], "}"}]}], ",", "basis"}], 
    "]"}], ",", "\[IndentingNewLine]", 
   RowBox[{"{", 
    RowBox[{"\[Theta]", ",", "0", ",", "4"}], "}"}], ",", 
   "\[IndentingNewLine]", 
   RowBox[{"Frame", "\[Rule]", "True"}], ",", "\[IndentingNewLine]", 
   RowBox[{"FrameLabel", "\[Rule]", 
    RowBox[{"{", 
     RowBox[{
     "\"\<\\!\\(H/(J\\_\\(xy\\)/\[Micro]\\_0g\[Micro]\\_B)\\)\>\"", ",", 
      "\"\<\\!\\(M/(g\[Micro]\\_B/V)\\)\>\""}], "}"}]}]}], 
  "\[IndentingNewLine]", "]"}]], "Input",
 CellChangeTimes->{{3.6642763581527452`*^9, 3.6642764621128607`*^9}, {
   3.673085929168787*^9, 3.673085937256254*^9}, 3.673086455041368*^9, {
   3.6763440856290283`*^9, 3.676344089263835*^9}, {3.6763443363838687`*^9, 
   3.6763443975983763`*^9}, {3.6763444291416316`*^9, 
   3.6763444437744575`*^9}, {3.6763445077189693`*^9, 3.676344526423403*^9}}],

Cell[BoxData[
 GraphicsBox[{{}, {}, 
   {Hue[0.67, 0.6, 0.6], LineBox[CompressedData["
1:eJxF1nk4VIv/B/CZSRFCC9fSepNUllIRxXuSkBSJ0CJrikiSq64skdyyVFeW
SHalQkL2pUhXhBZarGOaYcycwTBC6Tu/5/c8nH/O83rO5zznfM7z+XzOZ43j
OQsXColEEiWTSP93NnEZaKsZvKhHIklZWl0w0hPaI+/VI2eJmraoBSSyErY+
iE96LucM+853Dz+SNLG/uaPgvpwPSDwNhRaSIaydJyrvyIViNe3bF3HyEXSp
X98TKReDiJqqz6qUU0iRNgu7IZcB+2Xafg0LfBEs8nz9P3KFcHfPGNOXC4ON
bWre8EgdVJbK6A6eiIPY7+DjRitbIFF/aE3jy1SsO0QMvLr5Ec4J6SNxGg/x
1zttxI99QcTzy2oq3Dz8Ubi4m0zuQa/2h5UD4oU4HjFtSZfpgYOw59qWVYVI
c/7+9rVKD06zJU1rNQqhIl1aetOmB/H3ju9osCmEvq/9Xen8Hix5c73haGYh
NJOss2LUe7GlcY/aY2oRHOyyTjzs7kWY8otdhkHFCDVRSEgY7MXy/LPyj2KK
kaV56+ONsV5YFDmlyz4qBlvi8n4P0T7oEMqsFe+L4Vt9QFtDsw+LnroWvFR8
gYjV48sqIvuwZYIbEtT0AsW0PU0tu2hYfnImZoNSKdqNg0cijWgolngl/nFn
Kfi5VTKmFjS0Pbh+OOJQKbT+1nZ440oD9ZDNVaUrpShZqs6vuUNDj2/lR8qn
UpQayK8uGKBhtPwz7dT1MnzNsd7rxaOha37f5bH7ZZiSuuumNkOD7N2A4luF
ZdDpkizKWdqP0bjsg+N9ZSi7ON8kXa8ffjp3A710y1GRNXwhJqYf73+hX2ei
HJ3iagkWD/pxdZXNilKJCvz0dq+SyhFc95HuMFSqgC4YIpHV/UhOCybftqpA
Vce3+9dY/ShpLy3vK6xAt67cqz3j/Wja7uTf1VSBmfQjA2QSHRden1UdpFdA
z6tNI0CajiSjqwmbpStRLdLQ4EulIy/fYUOwbyV6PYU42/bToTgd9vNXVCVI
n3Yv4VnRkRkcpHEzuxLU1Irj59zpCDnxiNTxuRL2wlPBqr50+KTWF90dqUSQ
h1b2UBAdy1nRwi6iVajRLhhxjaWjKc6sfPuuKvQ+4MoopdJx6bKLjpZVFUgL
VHfRH9PBN3S7tc+zCqvPujmkFdMxoGzm/F62EbvfZ4fZ19Kxx2rGyNaiEY47
vj9e2USHaM3CPKeIRlxN/rOts50OidR1JqOvG/HS7b6CLZsO+bvWjcm6b/F8
0N3djk/HTp6hdd7Ft8g4rVPuRPqOAmb/2u25b3HtVMdRz2Xfsd+t1iNtdROM
HRffC9n1HbGu+QFSYs1osb0mmxvxHWsKO17c5r9Dp7GH9DxVBoxqG61oMW1o
btjpIqLFgHulj1R4SRuqDEWLFu1mwNHztJh7ZxseGGRbyloxQDcQ2Tig+B6O
1L5/Va8wkPnq10BpyXsMaFktsWkWxEev2xIy9AHjSrqSTz2YaNeR+4t5uR16
NP2GG35MBCgbtao8akfYfePA0yFMpN2MuvOoox0yyyy5axOY0G7far13ewc0
ye4t9+qYWB5V5jcw2gG/b/HR4QoDMOiuzPnm+wU/o8cknf8bwC3/liL1+E5Q
Jh9LKaxj4aW/g5LBxT4oNOvzoM7C3qxwxu6IPmxL/fLJWZuFcdX6S+rpfXDZ
J5yYe4CFyIDV4x2tfXiT4LhO35eFjOayKrNNNETryOmcaWBBwnfgvGenoO/8
w5xenBnC4Wy16igVOrabrzDsvDCEilXS4k8EdXdQsVCZHDCEqsTX3U8s6Qhs
6uOY3BkCi38FNv500Jbr+nWXDWFLzGCmeSMdjyp5EfPF2Qir/bYoy/47NH/b
Fx/OZSOjKPbrAV8GTA/UXN1bwsYuUzWOWRgDTomrzLRespGQYX5xWywDt7S6
mfLtbARZ8BQyixgYPHdMjvaLjQrWh2tKPAaSeq38vQ5wsDUlgFl+mokCtSJj
R2sOMqhR2wlfJt74L5O2dODgPwP7Y0LXmBiX/fBU6yIH0w2HcjpTmDh4yLxn
JomDT7pZ36kdTJBfmuhHsjnYTHkWx9cbgKxUjkQgn4MPIcIuvvsHoGa38JsX
iYCwiKNxp/UAjk41XLBcRmBMfBnvqNcACjX2ZirsItC4vsJWOWUAp9IhknOT
QLHZiJPy9ACaQre9e72RC+PL2U2cB4PQkXxLub2dC+HIgmSLnEE8THDQOkbl
QjBKDz4oHERIblQK14qLNOqhtSNvBPGfB7xlg7n47N330H9YEL/p/h9uHVzo
Mg4HO+5kQaZ4q+k2GhcM4ztP7AxYCKU2Bs2wueCneksZCuogP2faZx95GPai
smYddizcrFbu7pIZhniz/+aFwSzoD17NX6A/DDcL96xPtSxcUnvX6G40jNRr
Sk+T/hPcf0Hue6vpMML22P441MbCypk8uUTrYbi72C4J72VhcknXVXWPYcxT
HdVZPyOI36VlZRM/jCPHbM2sNYew6tbQ5CNiGCYJL8TvJQrqyCHwUQFvGO0b
yt1lUodgt3WpbfmPYYjapj+5njWEpHadkibKCBZ2Xt6979kQZFfc8OXKjEDh
zO/M/a+HsCRHmbcNI+irmJxwIoYwv86FXR09gsi1n2tuaAnq7O5k4puYEXg4
kGM+7GTDwDVyf1vCCE7JZ+xcRmXjqmhRDi19BAFpgdZXjNmYMRc6M79kBIpC
Vr3DNmz86Er7btI7AvfPe657+LExNNHT/WnzKFae2TG2vYCNYtfolyaaozha
EPeNXiSo0w69rOqdo2haZP4wopQNmRf3PR4ZjuLdqbfaDTVswf/12E//46Ow
HYzdwHrHxr2xdjnF8FGkFWvMjA+yYTzSbOndMwq/0D1CdxQ4WOpwZQeTPorO
6OZB/5UcdLeqLD/OGoW3Ql2i4xoOfPJv9u8dH0WgnkzcyvUcPDi3z1tOjIfs
UA/9oxoc8Dl10TWaPEg/VihiGQn6glXeKBHFg+EnnY7ycxx4xpmtdfuXh3UV
nI1i3hxoGfT/XR/Pw+MYlVdHfDhovC+q6p/Ow3pSJo3mx8GIuW30YAkPspW/
aluCOdB7wT9c18/Ds7qEHsq/HHwJ2dJ1SXsM9LgkF/JzDtI212//pDcGz801
A8xCDs522URtNhiD9PI3MW+LOSBpBYF5cAxnEs8E3ijjQIn1LtXSeQyG+p/1
mbWC/MzPnlKPHsNZyozXmlYOJFZkc+n0MfSGrBerZHFAPRLS1T84hjbJeJqW
oG+9o0++pRFjmHmU1prP4aCdLJvd+2MMvrFpM0nDHCQzwu06xcfh+9F83klB
X6vluzV/2DaOwdKe+xFkAgcEa87L0HEon88QzZAhEOAvmlD7zzi2/rftJ/MP
AvlFjLCaqHH4lWq7bpQjsEz5gWNV/DhORugX5igQgn1ASr7syTg6qr0vJKwm
cLZ9JPzZx3F8FedUbNlIIOJM0akURT5sjPwU7ARzgkV9Gi62kQ8h3n8JkboE
jGQzc3zV+Wj+Rcos1yNAaYghTHX4kI29eHbpbgKXFH18J834uJwctaBgL4FT
PRphFn/z8eBYduTTgwR2W+VnCr3nI7T0HiX3JIFklYcN5zr42HREseS5PYGf
81IGv3byoU+s2VPiQKCkIFr1GZOP/Ij9fZVOBNSkzhWd+MUX7GtqPuWuBJa/
Va0vVp5A0a6Yu8HnCPCpj+mnAyfA01210DCAQEXGUOJfoRN4meFWLx9I4KqI
yuGwfwTxFU+eEgJLtD6pTf93AiFdEwtiggkoncxN7s6eADv32MzHUAJHrjyz
sWydQIvllQVbBHOyqPRFE9b8gPLh4V22cQR8NOoKZV79QPHtjsnUp4J8t61O
uf3mB04r2Ijb5BKw0fS/Kf7uB+IHnp9blEdgp842R8qXHwhkDar45gu+n36G
JEH8wLOP9kl4TiD6UKjgRSfR2Kj05/MSAjleBqt9vCcRtzVu/tpXBHpy6262
rZmC5uaSxYfbCbRyhNga66dgWXvqbJ/ANSp7TWNUpsDQEDU710EgJade3Fpr
CrmXInP/+UzAMet1ZKfpFMwzuhklXwkw7r+JZv41hX0SphXkHgKciKZ/fzVP
CeplbwOVSWDa7WPihsvTWLXHXfQWn4Cl5onbaoHTSAvwzPsp8BMyI2xr6DR+
HVwlfGaCgF38xHndqGks5L9vof4gUFsvb3wobRpVdWda2JMErq92GPNrnIZi
ilyz5i8CS9s5pm/kf6Iuc9PXmHlcbNotPHOq/CdMzGyfhktyYZS2xvXZHzMw
8PBOPa7ExV8rTv7Zd/w3JALW6kbs4EKFbSXWcYBETaItdhYx5mKp5LBI3RSJ
WnxsuXHBES6EqhPz1iaRqUzLPkapIxdfdxkY9ySTqcck83ksgfPK2L33UsnU
I0YJTAUnLo4W6y5Zkk2m7rsudO2KwM+e9viQCsjU4893xsOZC7uktTpdDWTq
4dgu9WoXLkouPa6L5ZGpzn6D95+c5iJq4vAJCz6Z+spCP/+rwE4Xf44vmiRT
ja17Houc4ULi/IH112bI1JX1SiedBXY5zf3nwkIK1U4+94W8GxdLrLeama+i
UJ2LQvRC3Llw31b+ZeF+CtXD2VXSwJOLmtZPT0oOUKgnyrckewos7TEc6GpO
ob5MHpJNELg6c51SvRWFyktwfs8ReOkft7yD7CnUpBjGkdhzXJx+nrNX3YlC
Lf7y0LBG4EqzetluFwrVPvz1nyyBXcOnqna6U6jyG/al6HpxUaEofYflQaHe
CHqz21XgxbXqLglegueLf265JXD5pLPYxEUKlS3S+axfYKnYwO5MPwpVNog1
f9F5QX4a955Z/k2h3ttRaagpcNm7wtB5ARSqk6yDz0mBJd1brAuCKFTS/x/U
0nShGcmwOTt1amd43JzziwMZw8qxcxarltClp8z5WGiJZ9vbOT/e55hSxZ9z
6z09m/eG82Y9PiQvxYidc9Fho3kxBkKzDjS+9qCQMec1XSaf06/Nn7WOVmiM
nMaCWR9f2TJJ/jDn8cZImlew8Kzjhex8LBRFZr20uyiNUjfn+VeCLbXPL5w1
6ZFdHm2J6Ky97+VFLnk558pN4SKLPcVmvdjEW+WqhPisO1VbP1yqmHN+MhTp
dotmfSJPc/GKmTkHXUsN7syRmPXTgRWJEqaSs/4zdJmxcNac41aJjf/+Pef/
AejZ6Uc=
     "]]}},
  AspectRatio->NCache[GoldenRatio^(-1), 0.6180339887498948],
  Axes->True,
  AxesOrigin->{0, 0},
  Frame->True,
  FrameLabel->{
    FormBox[
    "\"\\!\\(H/(J\\_\\(xy\\)/\[Micro]\\_0g\[Micro]\\_B)\\)\"", 
     TraditionalForm], 
    FormBox["\"\\!\\(M/(g\[Micro]\\_B/V)\\)\"", TraditionalForm]},
  Method->{},
  PlotRange->{{0, 4}, {0., 2.}},
  PlotRangeClipping->True,
  PlotRangePadding->{
    Scaled[0.02], 
    Scaled[0.02]}]], "Output",
 CellChangeTimes->{{3.664276361912372*^9, 3.664276462943388*^9}, 
   3.673064745297944*^9, 3.673065228872221*^9, 3.673065294808084*^9, 
   3.6730859391036882`*^9, 3.6730864561326523`*^9, 3.673149504018065*^9, 
   3.6731497275325623`*^9, 3.673150001736347*^9, 3.673151025456259*^9, 
   3.673168221160565*^9, 3.673171858190349*^9, 3.6763437640656633`*^9, 
   3.6763439918416634`*^9, 3.676344090371437*^9, {3.676344391795166*^9, 
   3.676344398752778*^9}, {3.6763444369260454`*^9, 3.6763444455684605`*^9}, {
   3.6763445086861715`*^9, 3.6763445268446035`*^9}}]
}, Open  ]]
}, Open  ]],

Cell[CellGroupData[{

Cell["Ising anisotropy and DM exchange", "Subsection",
 CellChangeTimes->{{3.664281543911862*^9, 3.664281549383203*^9}, {
  3.673086225695527*^9, 3.673086227486527*^9}}],

Cell["T = 0 again", "Text",
 CellChangeTimes->{{3.673086240367161*^9, 3.673086241870502*^9}}],

Cell[CellGroupData[{

Cell[BoxData[
 RowBox[{"Plot", "[", "\[IndentingNewLine]", 
  RowBox[{
   RowBox[{"moment", "[", 
    RowBox[{"1000", ",", 
     RowBox[{"mat", "/.", 
      RowBox[{"{", 
       RowBox[{
        RowBox[{"jxy", "\[Rule]", "1"}], ",", 
        RowBox[{"jz", "\[Rule]", "2.5"}], ",", 
        RowBox[{"jdm", "\[Rule]", 
         RowBox[{"-", "0.2"}]}], ",", 
        RowBox[{"h", "\[Rule]", "\[Theta]"}]}], "}"}]}], ",", "basis"}], 
    "]"}], ",", "\[IndentingNewLine]", 
   RowBox[{"{", 
    RowBox[{"\[Theta]", ",", "0", ",", "4"}], "}"}], ",", 
   "\[IndentingNewLine]", 
   RowBox[{"Frame", "\[Rule]", "True"}], ",", "\[IndentingNewLine]", 
   RowBox[{"FrameLabel", "\[Rule]", 
    RowBox[{"{", 
     RowBox[{
     "\"\<\\!\\(H/(J\\_\\(xy\\)/\[Micro]\\_0g\[Micro]\\_B)\\)\>\"", ",", 
      "\"\<\\!\\(M/(g\[Micro]\\_B/V)\\)\>\""}], "}"}]}]}], 
  "\[IndentingNewLine]", "]"}]], "Input",
 CellChangeTimes->{{3.6642763581527452`*^9, 3.6642764621128607`*^9}, {
   3.664281537360505*^9, 3.664281537471593*^9}, {3.673085950616881*^9, 
   3.6730859561447372`*^9}, {3.6730861189525137`*^9, 3.67308611923909*^9}, 
   3.673086482121024*^9, 3.6763442025668335`*^9}],

Cell[BoxData[
 GraphicsBox[{{}, {}, 
   {Hue[0.67, 0.6, 0.6], LineBox[CompressedData["
1:eJwV1Hk0ldsbB3BjznvEScM1pQwNIkPqErqenSEyZKioawiX6ie5JU0X1zxk
7BY3DQ4yVTIrypCEYzqEHClDmSrTq5z3iE6v33v/2Gvvz9prPev7PGuvreT5
p4O3kICAQBG1/tstvT9313+5aEQddYZEjYxETOTOjcgeAYFI+4rTcfKwOyPt
XrmsFwiYH7TVilMHK3Z/WbpsAIS6jI3LxxmCk9di7Q3ZSAiVMbLTi7OCIa0Y
k0TZFFBc4xg/EOcMmRtso+NkcyD0SBoRlHgGwmjl26/JVsD3skVH+bRAOHY8
q3j+ayOsD999ceBbAoivhLmYb+qC8U7jgerqVNhqP/f5VfwbePuBN7KgkA6X
O/UhjTsAeanqxErjfZCukBoWFByBHQTNrH8hD56OmnR07RuFA21dK76cAmjw
SZc/PjMOrN/n1TXiSoDY9huj8OwnoM+bSakaloPQUsEa+a1TIJRed1488Cno
rrg/PVw0A6ta1jJ3TzyDjsg9nc1qOESHOD3WK6qFzdenlx7OzYP+O1bmt10v
YXpxZLhP+xuYR24s6K59BTlT1W2SSQvQ9POlhfZyM/jdslXxubkAXlI+m+k0
FuiZjgU2pS1ALssjYXYDC9rS6RpB2QugsMvIpnsXC77aHU/+UrUAZeuyTkv4
sMCokne4cWwBejqt1rsPsmAgYtfQVX0uRMkZ5JS2tMB97aZf+4y4cGWhwvt1
fwv4Dh1L0jblwmepeHxpsgUE9ELh0yEuCKgrRJ0VbYVtU51ZR7y4IDk70t9v
3AoBdr4ntZK54BDf91vDi1aQVMjHx8e5YLV8A/Qb2gA5RgyNfeGC6bJDZX53
G/gnn2gfneNCwIGsGsWPbcARlMn/8J0LGSNWqToC7cCcjHUbXE2Ar6RbNMeo
HTRLfNi9ewjY7j1St72uHdy/HKju0Sfgh5xtuElnO9xQVnnYbUSAXm66r89w
O/BS3kd2WRAgMWs7NEC2Q91V633tLgS8ZGiYIdQBNiaaBQ2RBPRExPzY3dQB
fwfRb7+8RkDn9MXhVZwOKHkyGV2fRIBuDO/axGQHrFfN8KxLI+ABZuzVTGPD
AY9Au9p0AoR7p/NbZNlw5Y6TUc19Aub/mRjiqLFhcPUaueePCTihNmYpbcMG
yQMzYs9KCXglj9066MYGFNJCVD4loE3z1UrMn2zwr8oZe1pNQKxHZXJPKBty
voZ2P6knqLkb0C4ex4Gj5vqiookA/825nBrKNC/9wvI2Ago/My+L/I6DL+dr
bOkbAmam3uy6SZnJ6LxUMkBAwGNnq3eUX1s88ioeJkDNfdVeJWcc9lR7osLP
BCSvd44voszP6F18wCegalBwE8sFh4T/PTmZuYUHScJda+fdcJhChbHiajz4
rmSsa3ACB3OZ3EeXtHgg2pG6PZKyECtlztqAB9+8kwOk3XG4uiXg0pItDzis
1BpDDxxOjuhEOwTy4Mt0nlrgHzjsP1qSK9LDg4lNdtmcUzjwUMH46ZBFuOl3
jUk7h0OATmPFL6++A0/2vWZxMA4jRY3x3UrLIDyW6Ogbh8MPnzd3d/z1Az7e
/PxSLxUH9f1i5MlqPmgxr5mJMKl895VOlUqTkNldO+OVh8NlhRPKH11WQH1X
WrllIQ47Z46K99sIIIt/3NvsynFYx5inNS4LoOqPujpbnuEg8uJusco9QRTR
4rQoUIfDmT3VA5iVEAq7Efy8ugGHgoOemXU8IcSq2zQx2YwDMS23ZvJfYfR3
Hif/TBsOTw6bC6eYiqCAQH2JUTYOIRZRGRWTIkjUziut5zUOSkOWb7OjRJEI
p0T9Ui8OBnqRKbI6q5BlirvrBg4OLpu6lgR7VyFxR++Ow2+p+m2Jo+fCxNCg
Mn/r9Xc4pIm4BThsoSEd1q/aQYNU/uEn94UaaWhfwrF+g2EcklYHB1c209BV
w1OKxpTphqbHfFtpqFBR4dRBykJpPRKcThriJofPOlH+Zo9feThAQ0HfbYcD
KL9uUrW1w2nIaKrHrohyQuHdH+lyGDrdbBO6eYR6f4OeHAcFDEVVqoVuoxxJ
VysVU8TQh0V2sAblwFNVJ89vxZDP9jP+hpR9lPq6TbUxlOcnt9+JskWq5INp
MwyV/W/jxSTKosFhR/TPY0ho9zqjH5Qrvs4svbiAoecJ5VGCH3DwOnks48Al
DPkuB7WLUW601Zo6HIghcjbRfj3lSOWhEL8oDLVsrzHXoCzSsrcg+zaGPh39
POhGuWJfjp3aPQwpi/0p5v1fvVIGr4SJIe8Natpn/qt3ZxLVZVP9MVDQZcoR
Z1M4bwsx9LiXJJMpC62bF5RswJDBcY/iesplMc75KY1U/jOhtc2UPfnN1vIs
DN3oHG7toNwwkX5LtQNDrbouQ28ph1dZaZhwMLThuC8+T1lHo7Kn9S2GmFVp
OI/yaJbyFbv3GBJ4hc3xKRvHLzW4fsBQeEjNBO0jDoJu+ceuTGFIVOZyvSLl
kp61JDmDoZ3278u2UXY3/zs7CseQS+C17J2U67WPzt3gYogLzSF7KZ/Lrb8p
u4ghVVXHM0aUFeV26mcuYYh/T+eoKeVQYeHIQhJDDxt7Vewoa1/x27FHkI7e
NdymOVL+MDPQ+VyYjqzGi6adKV/3MAvYv4qOptjr2B6UEadEtoVGR6e9v7iX
hvBh3nLji0PidOTtI6p1LowPmS9ivPokKM9W1mpE8EHgoVvx6Fo62v4tSyk3
mg/NM/1+GRvoqLjKbzQilg8J2vaaLjJ0lH+Kvcsjjg/SVSaFfQp0VGWpGS6d
xAdNlmpBiyodpZYlrr2QygeXiW95RUZ0xNVp3v0pmw/PlGKYf/lQ+QvEtrJf
8MH/TnHi2gY66voaebl/gQ+V/DsxDY10NK/x2w5Xgg98t+gwfxbltuXGjzw+
xKi4XuzpoKPm9pt1n5b4cO8x3fVGPx2VbDnGmVzhQ1Od9861s3SkaSJzsUz8
J8iMybdLyYijNIVguWjln1CrHkuT8hNHrkzp93Y2P0HK0n9nuORqpNdD+6GY
8hMGNV73Xq1ZjbL+0tat6fsJJUzYMu4mgepUWaQLnQTXYl0pBVICfc9PijLW
IyE0Kits8JEkOrHx9VK5B0n9+wp3Ja0ZyLB0zs45koTY9Cj34UMMZL3i4jlD
2cthdmuRPQOpWt9SCY4iYWNNTYmNE3VvceRpejQJccnOzQmeDNTapaLyPpaE
07q3v9KvMlBIk6yVeSIJypHrLcTyGMj0l8cOk6kkkHuDJPofMNChvpKWs/+S
MDA71pNXwEAC+pYEl/J1p3LXA6UMVCJNuyCURsKKmsOFqBoG6u8zXiV3h4TB
7mSmcC8DxbTVVBoySaiKXvyjt4+BIgpqi+oopxie2JH9lurnUsCJ/RkkWOVq
VhgPM5C/e/OcWSYJz6+wW8O+MFBOnWmb1X0S/tX4Ndl+hoG6zCClg/L50XtH
lHAGymg6J2uTTYKqte9IPZeBFgx0HW1ySBARfJNzfZGBbG6qSrIpf3hi6OO+
zEAGjyTDrXNJqPHJ1tL+yUBPDkmXtVO+tVmcWFlhoPuq55mWeST8HxDobAc=

     "]]}},
  AspectRatio->NCache[GoldenRatio^(-1), 0.6180339887498948],
  Axes->True,
  AxesOrigin->{0, 0},
  Frame->True,
  FrameLabel->{
    FormBox[
    "\"\\!\\(H/(J\\_\\(xy\\)/\[Micro]\\_0g\[Micro]\\_B)\\)\"", 
     TraditionalForm], 
    FormBox["\"\\!\\(M/(g\[Micro]\\_B/V)\\)\"", TraditionalForm]},
  Method->{},
  PlotRange->{{0, 4}, {0., 1.9155985058919573`}},
  PlotRangeClipping->True,
  PlotRangePadding->{
    Scaled[0.02], 
    Scaled[0.02]}]], "Output",
 CellChangeTimes->{{3.664276361912372*^9, 3.664276462943388*^9}, 
   3.6642815382666683`*^9, 3.673064745660162*^9, 3.673065229286502*^9, 
   3.673065295206912*^9, 3.673085958315928*^9, 3.6730861200942802`*^9, 
   3.6730864828985853`*^9, 3.673149504223781*^9, 3.673149727877184*^9, 
   3.673150002080571*^9, 3.673151025805188*^9, 3.673168221491354*^9, 
   3.67317185854675*^9, 3.6763437644400644`*^9, 3.6763439919820642`*^9, 
   3.6763442037992363`*^9}]
}, Open  ]],

Cell["", "PageBreak",
 PageBreakBelow->True]
}, Open  ]]
}, Open  ]],

Cell[CellGroupData[{

Cell["Magnetic susceptibility", "Section",
 CellChangeTimes->{{3.673087629597506*^9, 3.6730876363406143`*^9}}],

Cell[BoxData[{
 RowBox[{
  RowBox[{"ClearAll", "[", "\[Chi]", "]"}], ";"}], "\[IndentingNewLine]", 
 RowBox[{
  RowBox[{
   RowBox[{"\[Chi]", "[", 
    RowBox[{"\[Beta]_", ",", "m_", ",", "b_"}], "]"}], ":=", 
   RowBox[{
    RowBox[{"\[Chi]", "[", 
     RowBox[{"\[Beta]", ",", "m", ",", "b"}], "]"}], "=", 
    RowBox[{"Module", "[", "\[IndentingNewLine]", 
     RowBox[{
      RowBox[{"{", "\[IndentingNewLine]", 
       RowBox[{
       "dim", ",", "vals", ",", "vecs", ",", "ovals", ",", "ovecs", ",", "z", 
        ",", "s", ",", "s2"}], "\[IndentingNewLine]", "}"}], ",", 
      "\[IndentingNewLine]", 
      RowBox[{
       RowBox[{"dim", "=", 
        RowBox[{"Length", "[", "b", "]"}]}], ";", "\[IndentingNewLine]", 
       RowBox[{
        RowBox[{"{", 
         RowBox[{"vals", ",", "vecs"}], "}"}], "=", 
        RowBox[{"Eigensystem", "[", "m", "]"}]}], ";", "\[IndentingNewLine]", 
       RowBox[{
        RowBox[{"{", 
         RowBox[{"ovals", ",", "ovecs"}], "}"}], "=", 
        RowBox[{
         RowBox[{"{", 
          RowBox[{"vals", ",", 
           RowBox[{"Normalize", "/@", "vecs"}]}], "}"}], "[", 
         RowBox[{"[", 
          RowBox[{"All", ",", 
           RowBox[{"Ordering", "@", "vals"}]}], "]"}], "]"}]}], ";", 
       "\[IndentingNewLine]", 
       RowBox[{"z", "=", 
        RowBox[{"Total", "[", 
         RowBox[{"Exp", "[", 
          RowBox[{
           RowBox[{"-", "\[Beta]"}], " ", "ovals"}], "]"}], "]"}]}], ";", 
       "\[IndentingNewLine]", 
       RowBox[{"s", "=", 
        RowBox[{
         RowBox[{"Total", "[", 
          RowBox[{
           RowBox[{
            RowBox[{
             RowBox[{"Sum", "[", 
              RowBox[{
               RowBox[{
                RowBox[{
                 RowBox[{"Abs", "[", 
                  RowBox[{"ovecs", "[", 
                   RowBox[{"[", 
                    RowBox[{"#", ",", "i"}], "]"}], "]"}], "]"}], "^", "2"}], 
                RowBox[{"totalSz", "[", 
                 RowBox[{"b", "[", 
                  RowBox[{"[", "i", "]"}], "]"}], "]"}]}], ",", 
               RowBox[{"{", 
                RowBox[{"i", ",", "dim"}], "}"}]}], "]"}], 
             RowBox[{"Exp", "[", 
              RowBox[{
               RowBox[{"-", "\[Beta]"}], " ", 
               RowBox[{"ovals", "[", 
                RowBox[{"[", "#", "]"}], "]"}]}], "]"}]}], "&"}], "/@", 
           RowBox[{"Range", "[", "dim", "]"}]}], "]"}], "/", "z"}]}], ";", 
       "\[IndentingNewLine]", 
       RowBox[{"s2", "=", 
        RowBox[{
         RowBox[{"Total", "[", 
          RowBox[{
           RowBox[{
            RowBox[{
             RowBox[{
              RowBox[{"(", 
               RowBox[{"Sum", "[", 
                RowBox[{
                 RowBox[{
                  RowBox[{
                   RowBox[{"Abs", "[", 
                    RowBox[{"ovecs", "[", 
                    RowBox[{"[", 
                    RowBox[{"#", ",", "i"}], "]"}], "]"}], "]"}], "^", "2"}], 
                  RowBox[{"totalSz", "[", 
                   RowBox[{"b", "[", 
                    RowBox[{"[", "i", "]"}], "]"}], "]"}]}], ",", 
                 RowBox[{"{", 
                  RowBox[{"i", ",", "dim"}], "}"}]}], "]"}], ")"}], "^", 
              "2"}], 
             RowBox[{"Exp", "[", 
              RowBox[{
               RowBox[{"-", "\[Beta]"}], " ", 
               RowBox[{"ovals", "[", 
                RowBox[{"[", "#", "]"}], "]"}]}], "]"}]}], "&"}], "/@", 
           RowBox[{"Range", "[", "dim", "]"}]}], "]"}], "/", "z"}]}], ";", 
       "\[IndentingNewLine]", 
       RowBox[{"\[Beta]", 
        RowBox[{"(", 
         RowBox[{"s2", "-", 
          RowBox[{"s", "^", "2"}]}], ")"}]}]}]}], "\[IndentingNewLine]", 
     "]"}]}]}], ";"}]}], "Input",
 CellChangeTimes->{{3.6730866847006407`*^9, 3.67308674219098*^9}, {
   3.673086898232031*^9, 3.673087045478427*^9}, {3.6730873494959383`*^9, 
   3.67308736887156*^9}, 3.673087465103557*^9, {3.673087499984046*^9, 
   3.673087514654407*^9}, {3.67315095771089*^9, 3.673150964860345*^9}, 
   3.6731723010440483`*^9}],

Cell[CellGroupData[{

Cell[BoxData[
 RowBox[{"Plot", "[", "\[IndentingNewLine]", 
  RowBox[{
   RowBox[{
    RowBox[{"\[Chi]", "[", 
     RowBox[{
      RowBox[{"1", "/", "kt"}], ",", 
      RowBox[{"mat", "/.", 
       RowBox[{"{", 
        RowBox[{
         RowBox[{"jxy", "\[Rule]", "1"}], ",", 
         RowBox[{"jz", "\[Rule]", "2.5"}], ",", 
         RowBox[{"jdm", "\[Rule]", "0"}], ",", 
         RowBox[{"h", "\[Rule]", "0"}]}], "}"}]}], ",", "basis"}], "]"}], "/",
     "4"}], ",", "\[IndentingNewLine]", 
   RowBox[{"{", 
    RowBox[{"kt", ",", "0", ",", "5"}], "}"}], ",", "\[IndentingNewLine]", 
   RowBox[{"Frame", "\[Rule]", "True"}], ",", "\[IndentingNewLine]", 
   RowBox[{"FrameLabel", "\[Rule]", 
    RowBox[{"{", 
     RowBox[{
     "\"\<\\!\\(T/(\!\(\*SubscriptBox[\(J\), \(xy\)]\)/k\\_B)\\)\>\"", ",", 
      "\"\<\\!\\(\[Chi]/(N\\_L \
\[Mu]\\_0(g\[Mu]\\_B)\\^2/\!\(\*SubscriptBox[\(J\), \(xy\)]\))\\)\>\""}], 
     "}"}]}]}], "\[IndentingNewLine]", "]"}]], "Input",
 CellChangeTimes->{{3.673087056436895*^9, 3.673087264519004*^9}, {
  3.6730873388709717`*^9, 3.673087339029345*^9}, {3.6730873883027687`*^9, 
  3.673087388957312*^9}, {3.6730875239106827`*^9, 3.6730875874530888`*^9}, {
  3.673148008246861*^9, 3.673148023100801*^9}}],

Cell[BoxData[
 GraphicsBox[{{}, {}, 
   {Hue[0.67, 0.6, 0.6], LineBox[CompressedData["
1:eJwV1nc81e0bB3BbRcRpKpJHGZWSFMX5nMgokhVSScjIVgrHqqyyvkRRskJk
ZJaVvZWMrJC9RzKKhye/8/vrfr3/uP+5ruv+3NcBI1vN2wx0dHRq9HR0/z9f
uxuxiJtQyWsbGxJ/c6LPVLXxq+ryX8UOT7HTCsVl0hs1JY/5+S3QJHwv16I4
U/p1WeB+Zn5nLCVrLlKLY6WtZB2t/+x/AqP+Zm7vYkK6bc08bH5/JO5LXa//
svLo7P1avuM/s15Cxsn1xvuM6rM8z741zspHIdzfop5/iF7GSJTCOG0Wg9Ez
jQ+OypnKMKy5fF1yjUV1z7E/YntCZb4NXOFdUoiD6cahmOvV+TJJNcctFzni
weycLvbpWJ+MUxpbwUJnPPK3x0S8Ef0rczF0jGUh9g36Lj6n163fK7vPqVz7
l0UC2r+a2UbxnpaduxEVP38iEe+Un/MyhmjIlsk/mP+5lgjprv2WlbHmsqEi
muSfVUmwf5bcfJzTU9aE82jAXOBbkKWFjYZjnsmeWmb9PquTjANaXb2bXyfJ
svYMCc3uT8FUBV3d0bx82a6yT44zEylYNg7PWcivl32XFFE5nfUOZpJxFaTY
blnXgLtc0y6p6HG7bPjce0JWzUHt5pR8GpiU2luGXv+W5dcTSZ9kT4ewsVyt
vigTeUGWaW2iPR01TbVdidZc5Kp/+pUnojOQc+vC8SgFXvLzzYXPx83eQ+uh
ZevGTyFy7oOLDnd3Z2LtpE+j3R4JctTU6T2Lrpng2Zu8TaFBlux942CZw2Am
qu2/uoWVKJJtmrnNFhSyENF/hv4+iwZZV56Ow+FdFs5/S1ZpYL5KpnyYzf3F
kQ1quHQQE8mILCLSc83+bjaK4kvj3bMsyNxRdQy/OrNx1WKvEet/9uQ1jg8p
djI5MInv5rRrdyKPPHyjPh+bA1Fd5dd6U57kL0vEH1vmXBwQnYttLfchfzBz
j/5pkYt7FhYa0+eCyDHfLRVsm3LB7L31kdfIM7Lfpaszcyfy4DeROiQzFEm2
L1N8ZvMiD/5huQVWabFkfYmTZ+bW8jBlHC09qJRIlk86MGht+AEP1Z1bvk6/
Ix/Zw+k3W/UBAk+nmfOHMsk7AtbFrEU+wtWp9HEgYx7579/J9pnAj8j/03X+
3FIBedy+09Vq4SOmk8LJdm2l5OaRqn9mdPKhLneTULpVSc7XzW6wLMqHXGxa
27pDLTmuIcZ+en8BfGfsc91PfCYvReSJ9gcUwC5Vrz6cp4WsaNY43LpagMLl
MalfUd/IkZKDUTWmhZD3Y5RofN9FnmH8c6WwrRArfl11McZ9ZLSyc2ZQivBZ
V1xtyWSQHBorUBeXXgQ/9tbt/i4j5FEbqYfhPMWIv7KeLb8+TpaSVTvzxLcY
6pm7JrA0TfZnM1l0XSrGrGgzo++pefKPbuc0u1uf4MC+cbklf4Esnhx826Tp
Ez4M/6lK9lkme91P5NM7W4IT/fulhxNXyJ3nizpVkkswrzrywH3fOlmU1EJg
RylUlef3Rs1vkN0Gxy5IPCoFa2R1LHk7A5rfrzMI/SzFWvsCO24zgRubDbaK
laHUeirHb44FZw+FnfE1KUNCCNefGzmbYbJ1/y76V2UQ7305zfqRHUFLKYsu
LWWo0k7h+LbOifyek81LrOW44RP+d1MVFwYrStNsyOVYDFaO3JRBwsmQ9ttG
qeXY4l1VVL68CwZOhnK9g+U4Fn4/pEyHB743p/l0dlcg6/TN0OShfchUvL/2
Va0C7MdctnO92o/vR+m7LnhXoFNQL6yacgCMOwJyK4sq4FwTebW5UQBH1neG
yC5UYN71Ra2FrSA8Go5cFL9ZCSnb9RZJRmEkZ308lBpeibwD60mtSyJojZBj
PPi5En+/8I+00B+BoJle8W7pKqid0BZVkjoONbXhiFDbKjgaXsuutBDHA0kb
R/akKtybNmE7+u4EGhi9xOhI1Tgm2mvYpyeJpSkONpcL1ZBT9uV/W3sKvK2R
44se1VCpZNlmrCgFu9j3seMz1RA8uycq6N5Z7JTt4f5aU4OMg9UZjqrnQBE0
/an8Xw2CIkqaVRTlYMH2q7FCohadcikWNcryKO5m8f4QW4smVTL3dzMFGN0/
8ee1Sx32BuyVMue8iIAbn9p2ZdXhbofPp+uXVZB3XjkzZLwOvTvE/h6KUMUm
koGFt3Y9uGw160+cv4yM9096rMQa8CE+8235I01McU8FXLzVgC2su6j5UloQ
un+RLBzWANKlHRo2C1qIlWGLG15tgPGlD4F/7a4gtD7AVL+6EXtRHDcRqYf7
w8G/lK5/gdlNrSrOZzeRrTgffzD4C576RYf6UwzxM0Vdm7HiCzrdf84LFBjC
3I7rY4lQEyT4jh9azLgF/f9CXSUXm5CXvemXQZoxYtgaH3MpNOMOQ3ftiQkz
kGWp1z0NmuHZ1+140tEcvTaHJX8+aIYrmUdEl9ECu1v9xz6/awY9f9TDAYE7
CIlQveC3rQXC+q/ihWys8PhgE8dGTwtC/vXarfnCDmZoiZxxaMO6Q4JrGOEI
uvjfhT3+bVD89FZ864AjIpj29TYktOFetMKzqGP3UVdvypfS0YaOji8lC033
Iay9Hn/7zDcMuYU+OsThhAlzobQf9O3QWNl8cG+AC+6EupU0Ex1gv6u2ffiu
BxiW4/tLUzqwiar4vbPMAy916+jeV3TgLBunWD2LJxr2keQDlzrgbPg9SVjL
E4ffJtde0OvE7gBLEeMpT8wUtTVX7O9CS4uo4A7uR7AZFRnOzejG7+WN+pFz
Xhgw6N5UXt8NVbv5clFTL2h1+Yl9GemGpcMtidNPvSDVOO48yvMdYJbuiGvx
AmNW4radvt9RfPz7w5wb3ohwPUB+cLMHt1o0XB7f8cGW383Gj1160J+UuLTJ
3wdutp5PgsN7wLCuZaie6gMjo/5vbxt7EB277Ck47YMjyq8tu0734jkP69wP
M1+Uk/ZESm/rg8ldqcPEFT+cDKwrUTjchx5H+a7DDn5IYnEa0VDsg3KMS69f
kB8CVjuO3XHto52NYr41ftDpD6t5OdEHNhFTixcSTzD1btvSWtkPrAnOmh1g
eIotB7yE+qUG4K7FqMvr4I86mZBj7goD2KrRN13r7Q8fvejTvJoD8Llkzncu
0h8MRL7SNcsBPOjTUowt9ce/f2fMOl8PwLGz4vDuLQGY7r2S/JVhEEyjCiGC
zwPwbsUo04ZzEALvDVPbkwJgvt0uf+u+QbSLmly6+jEAIypP61QkB1EOJ4nu
zgD0FpZM1JoNQk2SfrBiZyA+RwiJlH0exMGT81ecAwLxNPek+M3uQdRbXUxz
eBkI5eZz0n9HB9GRW9IklxyIKtbrF2Q2BiGbvxBoXhmI4vuERb74EFSXQkJa
/gQiXXs1JfP5ECRzxf11rgbByo4l+/KbIYwXe53pMwmCaACpcO79EKq7q9hh
F4SkyqMNR+qHwEFRPhruE4ToE0ZTyWtDqBOT6gvNCkLQtkbROMNhhBt0mXDS
B6PgNG+ems0wfJuNNx1jC8aIgS3WqcM4WLJ0XXhHMM6mk7R1XwyDPaLRLEU4
GBMXrrttbRpGf47drrlLwdhun8Fa1DOMnLkgvRGdYCCCLtR8chheUjU/PtwM
xvOxhKRKphFQt93775ddMOQfz351PjuC398PydWHBMPmHfSFLoyg3WGH9bvI
YLxsCRn5pjOCfQc99e7EBWN+/6nVYw4jGHb2T/LNDEZ0sbvAWPIIzHcae1C+
BGNlmdNRc+coPgoZ69ynI/APr9HGxj+jIMvHxdowElA7n/skXXwUdlLZUXos
BBJD9aI3XRqF8o83pxjYCWgei6steTwK9fCFwvc7CbjrLGpYhYzinVaEgfQe
AiluCr17YkZxbiWyJm8vAbrPk/P3Ckexw+yuuS8/gXTzEzyHf41CP8rVN0SE
QFewV0LX31Go/EgZzj1MgOljh5gP+xiYrfxYPx8loM9MlR8UGoO9lec/HeIE
NsVXWr0wGIOs/lG2G9IEJOp3/DlvNQZJC0NmgbMEDObNHi44j4HvtG1RjwyB
PDL780vhY5gZLGk+SiFg1KNdyvh5DHPZTg2XFQlseTVobd89Bs9lzzMflQhk
69vs6x8bQ007KXX7BQKM332dC+nHIWN14neWCoG0yO3CwpzjeJ5mzLSgSkD7
alxH+L5xDLJYugirEUjoKpSwPz2OjopVBmd1AqoRSkM/zo9DXYiq9EyDwJLu
N0JVcxzxvLW6CZoEFDpnZ4Wsx1G221Y2VZvAWDt/8o/4cZRet/6kpkcgKDxd
RzVzHGuc/zAIXCVw6soZ5sJP4+A0LG+eodn3m5ZReNc4DgSvmVpcI3A8bGAb
49g4nOqKru29TquvlnWp3eI4WHvTT1bTLNzms0+VYwJhHZem6QwINIeSGgv2
TiCUO2wplGYnzVhnIZEJWBnKSvPeJMDPfVQ4/NQE+q5HNcXQXN9S0MFwnmaf
tnoeQwIOIYredhoTOOLXjiCaeTTaJH4YTOCm+22Ff2m+0zxDFDhPoLzoskbx
LQLchDOEfCfQvkvBk9uIQOFllrmwsAmQhTaCb9FsxPksiiF+AvwxumEpNLN9
3a9i934C+0z/jZ2iOTcobbWveALh/bfrBY0JXFeTpi3yE5A9Pc2vRzMTR41O
QecEStMyCr1oTvuiySw0OoGc/rcp72jWDuzPCVuYQMzeeLoGmtdVrYwY6CZx
IkGmdYjmBPbVbXZbJxFIP318meZLn71L+3gm8VZ1WYzehMBvf24bFeFJfKE6
/WChOVolZl+B5CSE35tq/N+KbEcaD8lP4pKbb+QG7f5cQ75zmPok+mgdWaD5
+VMFYQaDSewwTPvZTzP5YmuHreUkbN5Y89fSPLb5pnef0yQEnHotk2kOrp+W
UPGZxIdz80OPaZZ64jSU/2wS1okPnl+leUCZOeRQ3CRSO3a/EKHZb1MowjIm
ITussbxIq9fxOr45+uJJ+G04lefT3OWbGmVbP4nY1mI2J5o9laRU+jomQa4Q
HBGnWZi1evXiyCTcySH6Y7R+NddoJOf/msTrrcXu4TQ7+fzQObQxiRsvpAxB
M7+iJXMY+xQsjt/jGKH1277ay8hWaArTCgc4+GjmG1Fk+S0xhdYisa+FtPlp
ZNj8zpUyhcvRD2S1aD5ICfz15OoULmTd1nhAm7/uwnDPBP8pqM8ZRAfS5tWn
W1fwcMQUhk9+5NpMs8TKnrqshCm4ev8I8qTNe6BkNGfppyl4PptuNdYncC4z
Kbr75xRiWCOy13Vp9W8ylzNcn4KiY0HiVZpfzYqOjW2ahmRs3kq2DoFl0fdH
lw5MwznEYlz/Ci2/Ej8Wc2hPo5svieEh7X1yvar7Lp8/DYhrFIrR3ntJwVP3
hqppcBnwXtKh5YFll6qARss05j1bul0uEqje0WJhMDUNgUwjpiJlAs5E94rT
vhlUJL8M2a1AYNB7ameG5wxYs0gjl2UJZNmxa+2+MItzqwH7x2j59/klyTld
ZxbWYppWb0Rp81DFEyNnMotivSpVA1pe8uwRmbbymMVcbcfk50MEvMoVHpfn
zeI0w/iDoAMEdLg9cu4IzKHuosmHFFo+/5vzi/RpbQ7GY+cujv0NRhzVcuq4
7jwkV+zttGj/x6OYdY2lmV+4/1BKh78hCHRtA5Ril0XoGfpGrdL+00P3TJ20
RZeRc33X6uZdgRhZfqHD9uk3Qm6Z0iWqBuDi6B23UPsVJPxn+VqP6g+1EeIw
H9+/ODVFuFnlP8VUpZFnXfoa7uaVXyhiewoxrg5e+Zv/wS3Db0/h1SfYguVb
vYt/wc3JuZBW5AelWf0/AlfoKEzBbub+u/3QVWFCr3+EnhKbIWK44uGLPL8q
A/5legpTiXbm2B8fmDI7DjQ1MVBsjvQ+yqftY8YO1Dz2l4wUHu+MuAcz3jhm
drhJ9RYT5eCViu3PHL3xlfsIm6M0M4VxqfNI4aoXijIevTrCyEKJj1q5lEXb
/6j0ouqf+2hmEqpn3OWFLb0uyja5rBQPS4WU8ZTHGE06EBbjuolyue9e0JjS
Y4QJ72EquLKZsjhhO/Ro8BGIl6a1t/i3ULZZ8G43834E/bAbTezjWygJl/vU
JcQeYeV84mpMCRtl4Gtcen/rQwyPyjlV+LJTFCpGoqM8HyJeVnzvl1tbKV48
AsHuog+R7u3IZXaUgxKXcaS9pdcTvleMVRiXOShlC+TjfM88Idkbl+L7hZMy
WqI/1qDgiQiRV+lfVLZRdCNTzi9seMCjLDBCpWAb5a3SgPhjaw9c2nslsUGQ
i6Jn+zPNacgd52xqr3E94aLYp/499sXEHTH7jAQ/L3NR2BW6NUsG3CBY+fa5
2jVuysYR3mAZCzcQRytEW0u4KYLWXjnOf1xhusjUUi9KogTdpSDbwxVGWQv8
T4JJlHqZyWBJkiusHmmtXwwh0eqhJKjH5QpHrdxO9mckShaHxLILpyv8lh2D
iOckiuZxX9VyNldkSK+uvXhNooiSF76qM7litXyjIymVRFHj0OWnLlNBtLIH
VtWSKOpcf16td1Lx8o21uU89iWLctiP9UAcVb+41ySs3kijX6O6sqn+j4sNO
4t/GJhKlRdpPPqmZil59knlbO4nyhPVelFY9FULDe+SHhkkUupyvugWFVBzP
deFLGCVRPBI1d43nU3HGu2f19jiJwkIYce34SIWq0OvMySkS5eWjjVz7HCoc
LPn5fv0iUZQ6NhccTaPCVebhavYiibLHvlnlxjsqvLcOfbu3TKJcSm3eHZhM
RcT7N/4rKyRKopv2rdkEKuI9mcwK/yVRHK5V9vK+oSJV47ac6zqJ8ttYLlQt
jopcgRpe8l8SpQm1Dz1iqChZPLS6sUGi/IhUSs18TcX/ALBJGA0=
     "]]}},
  AspectRatio->NCache[GoldenRatio^(-1), 0.6180339887498948],
  Axes->True,
  AxesOrigin->{0, 0},
  Frame->True,
  FrameLabel->{
    FormBox[
    "\"\\!\\(T/(\\!\\(\\*SubscriptBox[\\(J\\), \\(xy\\)]\\)/k\\_B)\\)\"", 
     TraditionalForm], 
    FormBox[
    "\"\\!\\(\[Chi]/(N\\_L \
\[Mu]\\_0(g\[Mu]\\_B)\\^2/\\!\\(\\*SubscriptBox[\\(J\\), \\(xy\\)]\\))\\)\"", 
     TraditionalForm]},
  Method->{},
  PlotRange->{{0, 5}, {0., 0.016006572083025184`}},
  PlotRangeClipping->True,
  PlotRangePadding->{
    Scaled[0.02], 
    Scaled[0.02]}]], "Output",
 CellChangeTimes->{{3.673087125988838*^9, 3.6730872112358913`*^9}, {
   3.673087242339396*^9, 3.673087264980406*^9}, {3.673087340985063*^9, 
   3.673087390959168*^9}, 3.673087469042254*^9, {3.673087519576684*^9, 
   3.6730875885636*^9}, {3.673148016673221*^9, 3.673148024432537*^9}, 
   3.673148117324095*^9, 3.673149729298171*^9, 3.673150003506109*^9, 
   3.673151027228401*^9, 3.67316822288505*^9, 3.673171859975803*^9, 
   3.6763437654072657`*^9, 3.6763439929180655`*^9}]
}, Open  ]],

Cell["", "PageBreak",
 PageBreakBelow->True]
}, Open  ]],

Cell[CellGroupData[{

Cell["Specific heat", "Section",
 CellChangeTimes->{{3.673087629597506*^9, 3.6730876363406143`*^9}, {
  3.6731479139397697`*^9, 3.673147922520546*^9}}],

Cell[BoxData[{
 RowBox[{
  RowBox[{"ClearAll", "[", "cv", "]"}], ";"}], "\[IndentingNewLine]", 
 RowBox[{
  RowBox[{
   RowBox[{"cv", "[", 
    RowBox[{"\[Beta]_", ",", "m_", ",", "b_"}], "]"}], ":=", 
   RowBox[{
    RowBox[{"cv", "[", 
     RowBox[{"\[Beta]", ",", "m", ",", "b"}], "]"}], "=", 
    RowBox[{"Module", "[", "\[IndentingNewLine]", 
     RowBox[{
      RowBox[{"{", "\[IndentingNewLine]", 
       RowBox[{
       "vals", ",", "vecs", ",", "ovals", ",", "ovecs", ",", "bf", ",", "z", 
        ",", "e", ",", "e2"}], "\[IndentingNewLine]", "}"}], ",", 
      "\[IndentingNewLine]", 
      RowBox[{
       RowBox[{
        RowBox[{"{", 
         RowBox[{"vals", ",", "vecs"}], "}"}], "=", 
        RowBox[{"Eigensystem", "[", "m", "]"}]}], ";", "\[IndentingNewLine]", 
       RowBox[{
        RowBox[{"{", 
         RowBox[{"ovals", ",", "ovecs"}], "}"}], "=", 
        RowBox[{
         RowBox[{"{", 
          RowBox[{"vals", ",", 
           RowBox[{"Normalize", "/@", "vecs"}]}], "}"}], "[", 
         RowBox[{"[", 
          RowBox[{"All", ",", 
           RowBox[{"Ordering", "@", "vals"}]}], "]"}], "]"}]}], ";", 
       "\[IndentingNewLine]", 
       RowBox[{"bf", "=", 
        RowBox[{"Exp", "[", 
         RowBox[{
          RowBox[{"-", "\[Beta]"}], " ", "ovals"}], "]"}]}], ";", 
       "\[IndentingNewLine]", 
       RowBox[{"z", "=", 
        RowBox[{"Total", "[", "bf", "]"}]}], ";", "\[IndentingNewLine]", 
       RowBox[{"e", "=", 
        RowBox[{
         RowBox[{"Total", "[", 
          RowBox[{"ovals", " ", "bf"}], "]"}], "/", "z"}]}], ";", 
       "\[IndentingNewLine]", 
       RowBox[{"e2", "=", 
        RowBox[{
         RowBox[{"Total", "[", 
          RowBox[{
           RowBox[{"ovals", "^", "2"}], " ", "bf"}], "]"}], "/", "z"}]}], ";",
        "\[IndentingNewLine]", 
       RowBox[{
        RowBox[{"\[Beta]", "^", "2"}], 
        RowBox[{"(", 
         RowBox[{"e2", "-", 
          RowBox[{"e", "^", "2"}]}], ")"}]}]}]}], "\[IndentingNewLine]", 
     "]"}]}]}], ";"}]}], "Input",
 CellChangeTimes->{{3.6731476560135107`*^9, 3.67314768434875*^9}, {
  3.673147768453227*^9, 3.67314783666775*^9}, {3.6731478954208527`*^9, 
  3.673147895739819*^9}, {3.673148108436584*^9, 3.673148108787323*^9}, {
  3.6731509731725903`*^9, 3.673150980908103*^9}, {3.673172208587817*^9, 
  3.673172269762583*^9}}],

Cell[CellGroupData[{

Cell[BoxData[
 RowBox[{"Plot", "[", "\[IndentingNewLine]", 
  RowBox[{
   RowBox[{
    RowBox[{"cv", "[", 
     RowBox[{
      RowBox[{"1", "/", "kt"}], ",", 
      RowBox[{"mat", "/.", 
       RowBox[{"{", 
        RowBox[{
         RowBox[{"jxy", "\[Rule]", "1"}], ",", 
         RowBox[{"jz", "\[Rule]", "2.5"}], ",", 
         RowBox[{"jdm", "\[Rule]", "0"}], ",", 
         RowBox[{"h", "\[Rule]", "0"}]}], "}"}]}], ",", "basis"}], "]"}], "/",
     "4"}], ",", "\[IndentingNewLine]", 
   RowBox[{"{", 
    RowBox[{"kt", ",", "0", ",", "5"}], "}"}], ",", "\[IndentingNewLine]", 
   RowBox[{"Frame", "\[Rule]", "True"}], ",", "\[IndentingNewLine]", 
   RowBox[{"FrameLabel", "\[Rule]", 
    RowBox[{"{", 
     RowBox[{
     "\"\<\\!\\(T/(\!\(\*SubscriptBox[\(J\), \(xy\)]\)/k\\_B)\\)\>\"", ",", 
      "\"\<\\!\\(c\\_V/R\\)\>\""}], "}"}]}]}], "\[IndentingNewLine]", 
  "]"}]], "Input",
 CellChangeTimes->{{3.673147934508388*^9, 3.6731479353874187`*^9}, {
  3.6731480389659643`*^9, 3.673148087900447*^9}}],

Cell[BoxData[
 GraphicsBox[{{}, {}, 
   {Hue[0.67, 0.6, 0.6], LineBox[CompressedData["
1:eJw9l3k01VvYx1GRDOE0CtFVooluksr5/koUyQ3RTEjSQIQGilBSdJGQeZ4y
T0nmeXZ+jtkxZUzGzFHe8671vnf/s9dn7b3Ws5/v8332XlvMwEzTiI2FhWU/
KwvL/86Bzw3YZW7aUFn+b5TQRdUuil7G//NKWZ6jqKjJfxxY4LZ9jeiT//ie
gtX9+e0u/3FaY0/EjKIr7minSXS+sFT4dVeNMWX8L5y8Ig2MAuxzQ1gZLvNK
HqhX/SVebGmTe6rWY+dciyfC2F8bigg8Uhj2PV04Y+KFXmvZr9G2zxRcb/6+
Nr30Ab8NrWQPTt9QkJZOW5hy8/kvHn3pttfk9o9gCCgP3Zq5rGBdLiI9keKH
Vp4/H9J+6ygIvm+sHlMMAKNMNry9yDQ3T/eN8WhTIMqPDN6lG2sqGEgRq34Y
B+Om2frQewHnFdiWntbP2IZA5PJMyK4d6gqNPdrCM0qhuG30lKPO8mxuVJn0
3WneMCRuLrTe02Kg8Die68vPljA4OBbY5+c5KKh6DrL/DAmH8+IUxTQgREHo
ceGFKZMIdFjXi+jdyVYYvx4QNnkwErbbE7i/n6QrFCg+mpxYioRNt94hd8ER
BU9JTepESRQk4jJ/iNxjod5cv8913C0a5ze3Z6w2pFAPz3K0j+nEAG/D9T4E
76RydHyTGNseCwWPU7JV3w5TWwtyrUaHY8EVkO2eK3iaGhflW/wjJQ7f84ef
bLyoQ7V1fcj/4+knJLhbDFqW3KSqW6jrjSjGQ6dCR/5IsAVV9JJkwnfuBLQH
yt2JlLCn/lRYvTTclADDYoU5G+m31JK/us8MByXC1mhxxQjeVG/ObO8h4yTc
CD/nw5MbSk1/pGrxcEsySuNOSuQEfqIGjMhtnbZNBtfViTFZ9gzqy+s7Cyx6
k/E8+YDUrav5VFOagPFPpRTwye04cG6yjHpRkYXXIi4F9M8qKY9taFQicyx9
ijcV6Z3WNpvOtlAlJTuumj9MxcrBfFnZQz1UgYAKtqmWVOy+ziAfyQ1Sl3gz
Yx8cT8PvNs5mV65xav+L8POTIWkY82nUUuWdodbOuM+brUnHI4czmfMPf1Ez
jZ8HTZikw5hs1tcDK4Lb7yqZ1aWDurnzoDTBjtfnLo+OH8zAttu6m6zvcMO8
QPm9qU8GiuwcDlYt8OPK34eOji9lYMnvurK88yYoRon13r+RCdsLIlPVK9uw
d+v612MlmRgWY/NSPymGja7L++9LfsbB7uj2f4R34s+f702jbp/hWWExXx0h
iSHzFtt7Pz9D52riRY7x/aD1l/w1qpOFXKnA+/XOB5F1MbXq7tcsENk001y+
wwitCjb/sf0Llre1huuJHMWMb4ZUt+sXTDV+uPJsN6BsXN3XsPgF4wdlIwoe
ncRH2d6AslvZWJmm9JYXKWF01bx2Nj0bgtPFZ9KeqwAN3OsTia+oHH50SDzj
HDxDdlSEJnzFrs5t5KKcBgZMj7z4IJjD9AeX3XuGFo4oqB91cc5BqdqEhkWt
Dt5y3Zy2ncmBhry8UPr6K+hqexL/QD8XwjynbG1irkMm5l+jm3W52EEdXWNV
dwNO1pEil47lYd9PJ02eRQO0nPracjYmD/1DuX1uOkaQopDu2JiP+F7dDVbf
jUFLWmaTmMjHlpK85ENf7kMAnLo8+wtgs7f7oOGzBzi2y+uo880ChH8nL3sr
WOAmz/bNrP4FeA47fVURS7ybiZ1+ShaAtV3S/Y2oNbI6DtFmOAqxO8l+WVvp
MXqL8uNNqYUwllhTGOT2FIc8mowMPhVi0f2ezx5XO+g+vnGS0VuI6/mqD9l3
vICz3g8RnS1FqDVn2Gt6OKB9H2uryssi8PKmdp/69BKrNrqmF38tgq/6d1Yb
HWfsXd7kofCzCG8X5ef2bHKBXdVeVRm9YviW0oSL6a6ISfm869OHYvj07hqe
I9+hwffkqp01xaDvE9MLsXCHuPGlnC3yJVAR97D7FOkJdfU+X0+zEihNx2Ru
rn+PR7KmVtxRJejbLblp26oPqFrltJ+FUoqeoMkzFW98MDPCy/VUpRQDVxyP
X+7yhXDDx6Fpu1IM7dhf9c9xPzwISQoZGi3FwR0hgxs2B2KTQodAfVkZ3phr
Bt4PCwUhfmvizO8yuMq6HT5tGQYTrqnqor/LEbFNVbtBNRw5bewvM0PK4Ri1
UTxsTSQMrA/OBz6tgPntQM97STFITHLpuLe/CpeCuZruXk/GiMCIq6p+FQQm
7tPtGcmQsFal7vaqwkx+4lTLtRSEHOcK7VuswkjUjg8b9VPhWel660ppNfZw
zvxRsU6Hdd+/U6ev1WL8i9/u2+VZCOaqduRXokHr8Po+dXoBqAo21+x1aeg8
r+HyfWshGKZ7ZCce0TBiOih78UYhtjS8HayJo6EiP1XWZ7QQHr5qKq/5SPSO
mEiLsRXDcWcd70oHCeHbvTJPhEthDPLjqAUd8gbuf8ssV4AlbC674y0dHd0T
6jqHKuG7WohRFUFHPv/uvOG7laiovCUS20zHnqAt6f+0VWL3heUwo6ONGEtU
8WBNqMLwbYn4LtYm2Netb9ooVwP7arXaWsEmyKaeXv/WqAZb9luM5/zdhMdK
Vpf13tfgzHSOtL9RE975vOMXH6tB7DPNjIuVTVAe4t0r+LEWdzyf5dHcm6Gj
+9ywsqEObLNh3fmxzSh5LFuxf74OfhcrWJKKmqFxIcV+VrAeVUIURbeZZjg0
aEvF3qjHnuiYcpVLLTih03zwa389Sjjrho+Yt8Bp8pyuCBsN1+5Nc+5+0wLW
kmEnT34aXGWoauw5LeB4ZBzhfYCG0a90WtH2VoikJKYJ3qbBSWRxKuVIK7Y8
+DPpYEWD0AsRSqhGKz7NnT0V5kCDmrKJtp1jK97v8jyxNoCGBNqftmNDrXg1
yZthX02D8t/iS1IsbRAKUYpPbqah64OKkODWNryRqhcN6KWB96qX7oJqGypH
ohnRczSYDkj2pSe2QU5xp2W4MIke3ba1hZVt0G5i9DlIkNBqfb2/tr8Nw3B7
tlmGxJHqoScDgu3Qcw69ZahI4tMpn+Ap2XY83Np9QUiNhEiecunv8+3Y2/4q
zu0CiVUpkXybnNux8JynMeAmCWsp7cM7wtqRKhh67vg9EsPhq6/tz23H4YHa
Jz4PSdR5G0YrT7dD69WLo04vSPjailEf6XXgQeKiv7ofiXVzNEPHpx0opQcN
fAsm8czM3uXfDx14eUzopXwkCQOD7sbo6g6c3CaxQSaJRGPHu19pgx1I2kzG
0tNInNamihawMmC3YtR7LIvE3jOBd1vlGFig9djcKCARVKjm0a/JgBlrqp1I
CQn+Y8uZk/cZiF76yziynIRT+ifG8msG9uxzZpmrIjG37yobZwQDu47JbuWv
I2ESvW73xnwGImcdns3TSDBEs8+JtTOweSh1IZZOopCy9aM8Xycy6duuWreS
OORWkae0pxMiszx0j3YSUeyP+zWUO6HSoOBoyyCx1V5ina5+J4aiOqXluki4
LjYfuGPbCY3piuCibhJ/LF5pW/t0omr+qef2XhLmo7I2DqmdCE5eU6X+jUS/
0UDIu9pONP7Dya7RR0Kn26vMb7gTwjLxqyX6SVRcOjUataoL5xTfO5BMPtYw
zZ8m0oWVgfajGgMkEs+Gy+XLd4Ffjm8oismipZrXqy904Vu1FOhM9qSyObaY
dYG3+dViM5PXZKXE9L3pwnhcd1Uqkx/L6NdNRHZBIE31ljGTR+L4ZpYKumCU
efDZLDPeNfGCrWsZXTjhrJV/ncn1gWbYMN+FPxyZ7SHM857cvN1IVKAbSs7x
NvnMfNLd697s3dcNUYt6tWxmvhLrnicfOdMN94u/5jx6SPg57ms+ZdiNbcdV
xE4z9eH+zVg6/7wbUvKbzNs7SdhZu4pd/9gND+N5FzWmvj8njp02Se9GBH8u
TxBT/5smP+5Z1XeDW+pBQD2zPjv372SUsfXgp06zRlMjia6R5XE1vh4cMopP
imtg+jO6kZUu3IOZF+mvDJj1XifmJNF9pAeXkoZ+2VQz9T3uceC5Ug9OSHqd
4q4k8epSkJywZg+zz07QncpIsLlnnb56tweBbSWe0oUkfv0ZNW4J7IGJf8wG
uwwSWYK/zKzjmPsNRNbppjL75zDH442fe+B7uaR8N9PfP++Lvdai9WC8Ok/R
MYbED4Z2TD1bL7q6TrpdZPZL3IJBsun6XkQ8NxUK8SZxe8ODLB6hXmg5t4e2
eDL9cfZNxVnZXihztPBsfMv0a3becLlxLwT9RHzpT0nU+EpIFtT04mO2GBl/
kcSb9EMyem29OFzU84dXi8QZ2gn5PwO96BsXczNSJ1HCcU3l+EovdOYklydP
kcixdjfJkvkGy1iz4y7M+yPhwmJssvc3yLTufbi8lsQ7vmqp0Bt94Mt3UglN
peGLnHCGumkfjK/+k+MTT0O/rhmWbfowvdvG3CWKhmMJlAsXffrQH/T6tZ4f
DcMq157x1PWBcsTyIeMFDYqOY/VPjvVjsf6kqPJ5GhZm11tpbhqA+4S067bW
ehh0XMhfVTMI3zO/5ybV6rDOv/e+edsgKjZUKW8/UYfUK6ZC3YODkFYv8dOS
rcOqducn2axD4BSei6sTrkNEa/bf5nJD0LzmWMY3UYvBJtGYrrAhfIrf/qbJ
k/me0EbdvzwZxskH86zl3TUwL3UyMJMYgWmDjtmYezVE+pXZ5/4egc4vXa4I
52pUs3HG2RIjKLk0ZaP/vBo7Cbcpl8sjKDMMoE3erUZb9gf7iLcjcPf9uXjj
dDVOJEcFtU2MYIPDgKXTShX4/SvaFbN+oIhjD/nVsgopD7i1tqiMwTnlQUO1
eSVq/ChPEnTGoKeVD1OTSgyWCAafvDmG1EfrD2/Wr4TgVskf9+zGIPdDJND2
fCWcCpUcCzPG8DBZ+4HXgUroCNil3dkxjhduOqxT4xX4lTZFyV0ah7TuPX9x
iwqE2twdkb44CdW1QvTPr8vhELysMTM6BZdKdfHmVWVgofcQOU+nIXSUblKR
WoJdlrceX5CaBWfTmIvm7WL0z/rocOXOoXal3umbWhFUB+488zRfwFGOb+6W
Bwqh3u++R0TkF/P/ELzlmFQBRooN7CsSlhBz88iujrd52M/fLKyo9xvvk5rC
c77mYB1m9RnTf3DJrj5p166vOD12ZX6HNgshvZq+IvP2C1qLbrJe2ctKbBlp
qxSgZCHjdYmu6CwrMdzcsKhcnYlba6x66urYiPIOuUlvuwwYWthkcPutIh57
rOVo0E3HAeM9dWr6q4nDmYdObdBJQ73AXi4r+TWEqFr0Fn7VVHxNdPDfu4qd
cGNfPZZ3IwU2rFLnazrZCflo05w2y2SsYzw9Y5rOQQz0GYToHk3CQJSYV7Dt
WkLrmn6sQVECvHZvXf1Fm5MQ+yIyf0QpHu5+t8r1RdcRL1Zv2P9qIQ5XvK7X
cQ+tI7zOLwY9KIvFwqnIxeA8LoIl8XjQ9n9j0Ddw8nGRMzcxHr2tt/h5NMIU
ZLbV6vMQL/W9pUtNopDw0orfeB8vgfA5NrZHkXDWNjy7apaXYHO4c4fmHQFZ
Rmisc+16Yi5Xo30xJRy+kv4JtWf5CJ7zG4eHhsNgV+Dme/YLH3Gt7zVn9LYw
nNumHVklzk/w67SasumG4oRp+VV+F36CjaOmYjozBMFCBuI1s/zEpqW90zVc
IRAvjvZWvypA3Fc+u+DwPQju+4qkGvIECN4LMgORtEDcml5NVkpRCOppXcXv
SQEwSPkp6vIvhTiR/ZLdIdkf9xy0llU9KETF8N5FqXh/WGmlt3C/pxC0tv6h
xmh/vJ61eufuTSHexxpk7Qn2R6L84pJPIIXg5wwUHnDzx2LhSnPUJwqhwOPz
5dVdf7g3cLuVlDPXZ9accJTwh1/4/duvKinEy7gVybN/+SPcsk7xTDWF+O2y
iX3Ddn9kbnL/VV1HIbJTHL1jNvmDcYVym95EIZ7cyOLrXOMPib6tit/6KITh
ifx9D/v9IJ3+VCRigELkFoxIqPb44ejLjkWjIQrBM9zJt4PhBzWJwOTvIxTC
aS1nYiPdDxZ3RUWmpijE5bAFHqViP9gef7GYOk0h2uoGrf/K98NLnm+NlrMU
4nXG0xq2r37wTQp/u7BAIUYfOh0vSfVDmP1q4+xfFCJk0EInKtEPnzSMTtou
U4hHKgtXXeL8kL6jTJj6h0K4/kWq3Y/yQ970rsWVFQoxK5C9WzPMD/8DCk5O
nw==
     "]]}},
  AspectRatio->NCache[GoldenRatio^(-1), 0.6180339887498948],
  Axes->True,
  AxesOrigin->{0, 0},
  Frame->True,
  FrameLabel->{
    FormBox[
    "\"\\!\\(T/(\\!\\(\\*SubscriptBox[\\(J\\), \\(xy\\)]\\)/k\\_B)\\)\"", 
     TraditionalForm], 
    FormBox["\"\\!\\(c\\_V/R\\)\"", TraditionalForm]},
  Method->{},
  PlotRange->{{0, 5}, {-1.8884431958102403`*^-12, 0.2796533047470299}},
  PlotRangeClipping->True,
  PlotRangePadding->{
    Scaled[0.02], 
    Scaled[0.02]}]], "Output",
 CellChangeTimes->{
  3.673147936749927*^9, {3.673148071256864*^9, 3.6731481107508097`*^9}, 
   3.673149729608844*^9, 3.67315000390347*^9, 3.673151027576729*^9, 
   3.6731682232163973`*^9, 3.673171860296658*^9, 3.673172273847546*^9, 
   3.6763437656412663`*^9, 3.676343993120866*^9}]
}, Open  ]]
}, Open  ]]
}, Open  ]]
},
WindowSize->{1264, 825},
WindowMargins->{{0, Automatic}, {Automatic, 0}},
PrintingCopies->1,
PrintingPageRange->{1, Automatic},
FrontEndVersion->"10.4 for Mac OS X x86 (32-bit, 64-bit Kernel) (April 11, \
2016)",
StyleDefinitions->"Default.nb"
]
(* End of Notebook Content *)

(* Internal cache information *)
(*CellTagsOutline
CellTagsIndex->{}
*)
(*CellTagsIndex
CellTagsIndex->{}
*)
(*NotebookFileOutline
Notebook[{
Cell[CellGroupData[{
Cell[580, 22, 427, 10, 92, "Title"],
Cell[1010, 34, 256, 5, 51, "Subtitle"],
Cell[1269, 41, 831, 15, 189, "Subsubtitle"],
Cell[2103, 58, 162, 3, 28, "Input"],
Cell[2268, 63, 44, 1, 4, "PageBreak",
 PageBreakBelow->True],
Cell[CellGroupData[{
Cell[2337, 68, 118, 1, 64, "Section"],
Cell[2458, 71, 2531, 44, 209, "Text"],
Cell[CellGroupData[{
Cell[5014, 119, 9262, 221, 19, "Input",
 CellOpen->False],
Cell[14279, 342, 42627, 720, 399, 2474, 63, "CachedBoxData", "BoxData", \
"Print"]
}, Open  ]],
Cell[56921, 1065, 455, 8, 29, "Text"],
Cell[CellGroupData[{
Cell[57401, 1077, 1912, 51, 131, "Input"],
Cell[59316, 1130, 1617, 37, 63, "Output"]
}, Open  ]],
Cell[60948, 1170, 115, 1, 29, "Text"],
Cell[61066, 1173, 595, 19, 28, "Input"],
Cell[61664, 1194, 173, 2, 29, "Text"],
Cell[CellGroupData[{
Cell[61862, 1200, 7932, 200, 454, "Input"],
Cell[69797, 1402, 9716, 256, 343, "Output"]
}, Open  ]],
Cell[79528, 1661, 44, 1, 4, "PageBreak",
 PageBreakBelow->True]
}, Open  ]],
Cell[CellGroupData[{
Cell[79609, 1667, 213, 6, 64, "Section"],
Cell[79825, 1675, 1515, 33, 124, "Text"],
Cell[81343, 1710, 1891, 44, 165, "Input"],
Cell[CellGroupData[{
Cell[83259, 1758, 741, 16, 28, "Input"],
Cell[84003, 1776, 8422, 143, 300, "Output"]
}, Open  ]],
Cell[92440, 1922, 44, 1, 1, "PageBreak",
 PageBreakBelow->True]
}, Open  ]],
Cell[CellGroupData[{
Cell[92521, 1928, 250, 3, 75, "Section"],
Cell[92774, 1933, 282, 5, 30, "Text"],
Cell[93059, 1940, 3386, 79, 332, "Input"],
Cell[CellGroupData[{
Cell[96470, 2023, 155, 2, 40, "Subsection"],
Cell[96628, 2027, 657, 23, 34, "Text"],
Cell[97288, 2052, 479, 12, 53, "Text"],
Cell[97770, 2066, 9596, 259, 1032, "Input"],
Cell[CellGroupData[{
Cell[107391, 2329, 220, 3, 31, "Subsubsection"],
Cell[107614, 2334, 973, 24, 35, "Text"],
Cell[CellGroupData[{
Cell[108612, 2362, 670, 16, 31, "Input"],
Cell[109285, 2380, 1921, 40, 84, "Output"]
}, Open  ]],
Cell[CellGroupData[{
Cell[111243, 2425, 1064, 21, 92, "Input"],
Cell[112310, 2448, 15069, 406, 476, "Output"]
}, Open  ]],
Cell[127394, 2857, 44, 1, 1, "PageBreak",
 PageBreakBelow->True]
}, Open  ]]
}, Open  ]]
}, Open  ]],
Cell[CellGroupData[{
Cell[127499, 2865, 156, 2, 75, "Section"],
Cell[127658, 2869, 504, 9, 49, "Text"],
Cell[128165, 2880, 2693, 67, 272, "Input"],
Cell[130861, 2949, 8628, 181, 892, "Input"],
Cell[139492, 3132, 321, 8, 31, "Input"],
Cell[CellGroupData[{
Cell[139838, 3144, 1018, 25, 36, "Input"],
Cell[140859, 3171, 71831, 1705, 529, "Print"]
}, Open  ]],
Cell[212705, 4879, 44, 1, 1, "PageBreak",
 PageBreakBelow->True]
}, Open  ]],
Cell[CellGroupData[{
Cell[212786, 4885, 235, 3, 75, "Section"],
Cell[213024, 4890, 9224, 203, 752, "Input"],
Cell[222251, 5095, 1063, 18, 68, "Text"],
Cell[CellGroupData[{
Cell[223339, 5117, 2053, 50, 52, "Input"],
Cell[225395, 5169, 3287, 57, 844, "Output"]
}, Open  ]],
Cell[228697, 5229, 44, 1, 1, "PageBreak",
 PageBreakBelow->True]
}, Open  ]],
Cell[CellGroupData[{
Cell[228778, 5235, 149, 2, 75, "Section"],
Cell[228930, 5239, 708, 15, 71, "Text"],
Cell[229641, 5256, 456, 12, 72, "Input"],
Cell[230100, 5270, 6431, 139, 432, "Input"],
Cell[CellGroupData[{
Cell[236556, 5413, 615, 19, 43, "Subsection"],
Cell[CellGroupData[{
Cell[237196, 5436, 1904, 42, 192, "Input"],
Cell[239103, 5480, 15324, 260, 253, "Output"]
}, Open  ]]
}, Open  ]],
Cell[CellGroupData[{
Cell[254476, 5746, 211, 3, 40, "Subsection"],
Cell[CellGroupData[{
Cell[254712, 5753, 1878, 41, 192, "Input"],
Cell[256593, 5796, 18681, 316, 255, "Output"]
}, Open  ]]
}, Open  ]],
Cell[CellGroupData[{
Cell[275323, 6118, 103, 1, 40, "Subsection"],
Cell[275429, 6121, 123, 1, 30, "Text"],
Cell[CellGroupData[{
Cell[275577, 6126, 1236, 28, 132, "Input"],
Cell[276816, 6156, 6355, 113, 287, "Output"]
}, Open  ]]
}, Open  ]],
Cell[CellGroupData[{
Cell[283220, 6275, 169, 2, 40, "Subsection"],
Cell[283392, 6279, 93, 1, 30, "Text"],
Cell[CellGroupData[{
Cell[283510, 6284, 1156, 27, 132, "Input"],
Cell[284669, 6313, 4612, 85, 253, "Output"]
}, Open  ]],
Cell[289296, 6401, 44, 1, 1, "PageBreak",
 PageBreakBelow->True]
}, Open  ]]
}, Open  ]],
Cell[CellGroupData[{
Cell[289389, 6408, 110, 1, 75, "Section"],
Cell[289502, 6411, 4067, 105, 352, "Input"],
Cell[CellGroupData[{
Cell[293594, 6520, 1233, 28, 132, "Input"],
Cell[294830, 6550, 8071, 142, 275, "Output"]
}, Open  ]],
Cell[302916, 6695, 44, 1, 1, "PageBreak",
 PageBreakBelow->True]
}, Open  ]],
Cell[CellGroupData[{
Cell[302997, 6701, 151, 2, 75, "Section"],
Cell[303151, 6705, 2341, 61, 272, "Input"],
Cell[CellGroupData[{
Cell[305517, 6770, 1007, 25, 132, "Input"],
Cell[306527, 6797, 7152, 127, 250, "Output"]
}, Open  ]]
}, Open  ]]
}, Open  ]]
}
]
*)
